# Supplementary material for: Application of chiral 2-isoxazoline for the synthesis of syn-1,3-diol analogs
Source: Beilstein J Org Chem. 2019 Aug 1;15:1840–7. doi: 10.3762/bjoc.15.179 (PMC6693402; doi:10.3762/bjoc.15.179)
Supplement: File 2 — Crystallographic data for 17. [file Beilstein_J_Org_Chem-15-1840-s002.cif]

data_20180118a
_audit_creation_date              2018-01-19
_audit_creation_method
;
Olex2 1.2
(compiled 2017.08.10 svn.r3458 for OlexSys, GUI svn.r5381)
;
_shelx_SHELXL_version_number      '2014/7'
_publ_contact_author_address      ?
_publ_contact_author_email        ?
_publ_contact_author_id_orcid     ?
_publ_contact_author_name         ''
_publ_contact_author_phone        ?
_publ_section_references
;
Dolomanov, O.V., Bourhis, L.J., Gildea, R.J, Howard, J.A.K. & Puschmann, H.
 (2009), J. Appl. Cryst. 42, 339-341.

Sheldrick, G.M. (2015). Acta Cryst. A71, 3-8.

Sheldrick, G.M. (2015). Acta Cryst. C71, 3-8.
;
_chemical_name_common             ?
_chemical_name_systematic         ?
_chemical_formula_moiety          'C15 H26 O6'
_chemical_formula_sum             'C15 H26 O6'
_chemical_formula_weight          302.36
_chemical_absolute_configuration  AD
_chemical_melting_point           ?
_chemical_oxdiff_formula          C1H1O1
loop_
  _atom_type_symbol
  _atom_type_description
  _atom_type_scat_dispersion_real
  _atom_type_scat_dispersion_imag
  _atom_type_scat_source
 'C' 'C' 0.0181 0.0091 'International Tables Vol C Tables 4.2.6.8 and 6.1.1.4'
 'H' 'H' 0.0000 0.0000 'International Tables Vol C Tables 4.2.6.8 and 6.1.1.4'
 'O' 'O' 0.0492 0.0322 'International Tables Vol C Tables 4.2.6.8 and 6.1.1.4'

_shelx_space_group_comment
;
The symmetry employed for this shelxl refinement is uniquely defined
by the following loop, which should always be used as a source of
symmetry information in preference to the above space-group names.
They are only intended as comments.
;
_space_group_crystal_system       'orthorhombic'
_space_group_IT_number            19
_space_group_name_H-M_alt         'P 21 21 21'
_space_group_name_Hall            'P 2ac 2ab'
loop_
  _space_group_symop_operation_xyz
 'x, y, z'
 '-x+1/2, -y, z+1/2'
 '-x, y+1/2, -z+1/2'
 'x+1/2, -y+1/2, -z'

_cell_length_a                    5.6812(2)
_cell_length_b                    12.9135(4)
_cell_length_c                    22.1615(6)
_cell_angle_alpha                 90
_cell_angle_beta                  90
_cell_angle_gamma                 90
_cell_volume                      1625.86(9)
_cell_formula_units_Z             4
_cell_measurement_reflns_used     5325
_cell_measurement_temperature     99.9(5)
_cell_measurement_theta_max       72.9180
_cell_measurement_theta_min       3.9830
_shelx_estimated_absorpt_T_max    ?
_shelx_estimated_absorpt_T_min    ?
_exptl_absorpt_coefficient_mu     0.785
_exptl_absorpt_correction_T_max   1.00000
_exptl_absorpt_correction_T_min   0.45293
_exptl_absorpt_correction_type    multi-scan
_exptl_absorpt_process_details
;
CrysAlisPro 1.171.39.32a (Rigaku Oxford Diffraction, 2017)
Empirical absorption correction using spherical harmonics,
 implemented in SCALE3 ABSPACK scaling algorithm.
;
_exptl_absorpt_special_details    ?
_exptl_crystal_colour             'clear colourless'
_exptl_crystal_density_diffrn     1.235
_exptl_crystal_density_meas       ?
_exptl_crystal_density_method     ?
_exptl_crystal_description        needle
_exptl_crystal_F_000              656
_exptl_crystal_size_max           0.2
_exptl_crystal_size_mid           0.05
_exptl_crystal_size_min           0.05
_exptl_transmission_factor_max    ?
_exptl_transmission_factor_min    ?
_diffrn_reflns_av_R_equivalents   0.0446
_diffrn_reflns_av_unetI/netI      0.0381
_diffrn_reflns_Laue_measured_fraction_full 1.000
_diffrn_reflns_Laue_measured_fraction_max 0.988
_diffrn_reflns_limit_h_max        6
_diffrn_reflns_limit_h_min        -5
_diffrn_reflns_limit_k_max        15
_diffrn_reflns_limit_k_min        -15
_diffrn_reflns_limit_l_max        25
_diffrn_reflns_limit_l_min        -27
_diffrn_reflns_number             10908
_diffrn_reflns_point_group_measured_fraction_full 1.000
_diffrn_reflns_point_group_measured_fraction_max 0.984
_diffrn_reflns_theta_full         67.684
_diffrn_reflns_theta_max          73.182
_diffrn_reflns_theta_min          3.962
_diffrn_ambient_environment       N~2~
_diffrn_ambient_temperature       99.9(5)
_diffrn_detector                  'CCD plate'
_diffrn_detector_area_resol_mean  5.3127
_diffrn_detector_type             AtlasS2
_diffrn_measured_fraction_theta_full 1.000
_diffrn_measured_fraction_theta_max 0.988
_diffrn_measurement_details
;
List of Runs (angles in degrees, time in seconds):

  # Type    Start    End  Width  t~exp~   \w     \q     \k     \f   Frames
--------------------------------------------------------------------------
  1  \w    -12.00  38.00   1.00    2.81    --  -41.49   0.00  90.00   50
  2  \w    -65.00  33.00   1.00    2.81    --  -41.49  37.00 -90.00   98
  3  \w   -129.00 -37.00   1.00    2.81    --  -41.49   0.00  90.00   92
  4  \w    -73.00   2.00   1.00    2.81    --  -41.49  77.00 150.00   75
  5  \w     54.00 105.00   1.00    2.81    --   41.49  37.00  30.00   51
  6  \w     30.00  64.00   1.00    2.81    --   41.49-125.00   0.00   34
  7  \w     65.00 167.00   1.00   11.25    --  107.19  15.00 120.00  102
  8  \w     34.00 122.00   1.00   11.25    --  107.19 -45.00-120.00   88
  9  \w     82.00 109.00   1.00   11.25    --  107.19  61.00   0.00   27
 10  \w     33.00 104.00   1.00   11.25    --  107.19 -30.00  60.00   71
 11  \w     79.00 122.00   1.00   11.25    --  107.19  61.00  30.00   43
 12  \w    146.00 178.00   1.00   11.25    --  107.19  61.00  30.00   32
 13  \w    110.00 153.00   1.00   11.25    --  107.19 125.00 150.00   43
 14  \w     42.00 106.00   1.00   11.25    --  107.19 -94.00 -90.00   64
 15  \w     38.00 107.00   1.00   11.25    --  107.19 -94.00-180.00   69
 16  \w    146.00 171.00   1.00   11.25    --  107.19 125.00 120.00   25
 17  \w    106.00 133.00   1.00   11.25    --  107.19 125.00 120.00   27
 18  \w    106.00 169.00   1.00   11.25    --  107.19  77.00 -30.00   63
 19  \w     87.00 169.00   1.00   11.25    --  107.19  30.00-150.00   82
 20  \w    133.00 178.00   1.00   11.25    --  107.19  61.00   0.00   45
;
_diffrn_measurement_device        'four-circle diffractometer'
_diffrn_measurement_device_type   'SuperNova, Dual, Cu at home/near, AtlasS2'
_diffrn_measurement_method        '\w scans'
_diffrn_orient_matrix_type
'CrysAlisPro convention (1999,Acta A55,543-557)'
_diffrn_orient_matrix_UB_11       -0.1349161000
_diffrn_orient_matrix_UB_12       0.0719688000
_diffrn_orient_matrix_UB_13       -0.0433954000
_diffrn_orient_matrix_UB_21       -0.0787853000
_diffrn_orient_matrix_UB_22       0.0667935000
_diffrn_orient_matrix_UB_23       0.0538603000
_diffrn_orient_matrix_UB_31       0.2216691000
_diffrn_orient_matrix_UB_32       0.0675294000
_diffrn_orient_matrix_UB_33       -0.0072390000
_diffrn_radiation_monochromator   mirror
_diffrn_radiation_probe           x-ray
_diffrn_radiation_type            CuK\a
_diffrn_radiation_wavelength      1.54184
_diffrn_source                    'micro-focus sealed X-ray tube'
_diffrn_source_type               'SuperNova (Cu) X-ray Source'
_reflns_Friedel_coverage          0.699
_reflns_Friedel_fraction_full     1.000
_reflns_Friedel_fraction_max      0.978
_reflns_number_gt                 3043
_reflns_number_total              3203
_reflns_odcompleteness_completeness 99.94
_reflns_odcompleteness_iscentric  1
_reflns_odcompleteness_theta      66.97
_reflns_special_details
;
 Reflections were merged by SHELXL according to the crystal
 class for the calculation of statistics and refinement.
 
 _reflns_Friedel_fraction is defined as the number of unique
 Friedel pairs measured divided by the number that would be
 possible theoretically, ignoring centric projections and
 systematic absences.
;
_reflns_threshold_expression      'I > 2\s(I)'
_computing_cell_refinement        'CrysAlisPro 1.171.39.32a (Rigaku OD, 2017)'
_computing_data_collection        'CrysAlisPro 1.171.39.32a (Rigaku OD, 2017)'
_computing_data_reduction         'CrysAlisPro 1.171.39.32a (Rigaku OD, 2017)'
_computing_molecular_graphics     'Olex2 (Dolomanov et al., 2009)'
_computing_publication_material   'Olex2 (Dolomanov et al., 2009)'
_computing_structure_refinement   'ShelXL (Sheldrick, 2015)'
_computing_structure_solution     ?
_refine_diff_density_max          0.161
_refine_diff_density_min          -0.189
_refine_diff_density_rms          0.041
_refine_ls_abs_structure_details
;
 Flack x determined using 1210 quotients [(I+)-(I-)]/[(I+)+(I-)]
 (Parsons, Flack and Wagner, Acta Cryst. B69 (2013) 249-259).
;
_refine_ls_abs_structure_Flack    0.25(10)
_refine_ls_extinction_coef        .
_refine_ls_extinction_method      none
_refine_ls_goodness_of_fit_ref    1.086
_refine_ls_hydrogen_treatment     constr
_refine_ls_matrix_type            full
_refine_ls_number_parameters      196
_refine_ls_number_reflns          3203
_refine_ls_number_restraints      0
_refine_ls_R_factor_all           0.0360
_refine_ls_R_factor_gt            0.0339
_refine_ls_restrained_S_all       1.086
_refine_ls_shift/su_max           0.000
_refine_ls_shift/su_mean          0.000
_refine_ls_structure_factor_coef  Fsqd
_refine_ls_weighting_details
'w=1/[\s^2^(Fo^2^)+(0.0485P)^2^+0.0052P] where P=(Fo^2^+2Fc^2^)/3'
_refine_ls_weighting_scheme       calc
_refine_ls_wR_factor_gt           0.0870
_refine_ls_wR_factor_ref          0.0891
_refine_special_details           ?
_olex2_refinement_description
;
1. Fixed Uiso
 At 1.2 times of:
  All C(H) groups, All C(H,H) groups
 At 1.5 times of:
  All C(H,H,H) groups
2.a Ternary CH refined with riding coordinates:
 C1(H1), C5(H5)
2.b Secondary CH2 refined with riding coordinates:
 C7(H7A,H7B), C6(H6A,H6B), C15(H15A,H15B)
2.c Idealised Me refined as rotating group:
 C21(H21A,H21B,H21C), C20(H20A,H20B,H20C), C19(H19A,H19B,H19C), C11(H11A,H11B,
 H11C), C13(H13A,H13B,H13C), C12(H12A,H12B,H12C)
;
_atom_sites_solution_hydrogens    geom
_atom_sites_solution_primary      ?
_atom_sites_solution_secondary    ?
loop_
  _atom_site_label
  _atom_site_type_symbol
  _atom_site_fract_x
  _atom_site_fract_y
  _atom_site_fract_z
  _atom_site_U_iso_or_equiv
  _atom_site_adp_type
  _atom_site_occupancy
  _atom_site_site_symmetry_order
  _atom_site_calc_flag
  _atom_site_refinement_flags_posn
  _atom_site_refinement_flags_adp
  _atom_site_refinement_flags_occupancy
  _atom_site_disorder_assembly
  _atom_site_disorder_group
 O4 O 0.5854(2) 0.33343(10) 0.39009(6) 0.0176(3) Uani 1 1 d . . . . .
 O2 O 0.8486(2) 0.34951(10) 0.30929(6) 0.0174(3) Uani 1 1 d . . . . .
 O16 O 0.1931(2) 0.40636(11) 0.45903(6) 0.0204(3) Uani 1 1 d . . . . .
 O9 O 0.9036(2) 0.39517(11) 0.16183(6) 0.0209(3) Uani 1 1 d . . . . .
 O18 O -0.0824(3) 0.53140(11) 0.46582(7) 0.0249(3) Uani 1 1 d . . . . .
 O14 O 1.2464(3) 0.45184(13) 0.20178(7) 0.0292(3) Uani 1 1 d . . . . .
 C8 C 1.0351(3) 0.44623(15) 0.20209(8) 0.0194(4) Uani 1 1 d . . . . .
 C17 C -0.0121(3) 0.44655(16) 0.47911(8) 0.0186(4) Uani 1 1 d . . . . .
 C1 C 0.7099(3) 0.42860(14) 0.28040(8) 0.0177(4) Uani 1 1 d . . . . .
 H1 H 0.6034 0.3971 0.2508 0.021 Uiso 1 1 calc R . . . .
 C5 C 0.4307(3) 0.41280(14) 0.36745(8) 0.0171(4) Uani 1 1 d . . . . .
 H5 H 0.3014 0.3816 0.3445 0.021 Uiso 1 1 calc R . . . .
 C7 C 0.8828(4) 0.49990(15) 0.24860(9) 0.0206(4) Uani 1 1 d . . . . .
 H7A H 0.7954 0.5549 0.2289 0.025 Uiso 1 1 calc R . . . .
 H7B H 0.9840 0.5316 0.2786 0.025 Uiso 1 1 calc R . . . .
 C6 C 0.5688(3) 0.48687(14) 0.32768(8) 0.0187(4) Uani 1 1 d . . . . .
 H6A H 0.6747 0.5276 0.3525 0.022 Uiso 1 1 calc R . . . .
 H6B H 0.4608 0.5341 0.3078 0.022 Uiso 1 1 calc R . . . .
 C21 C 0.8890(4) 0.21139(15) 0.37706(9) 0.0208(4) Uani 1 1 d . . . . .
 H21A H 0.9919 0.2542 0.4007 0.031 Uiso 1 1 calc GR . . . .
 H21B H 0.9799 0.1731 0.3482 0.031 Uiso 1 1 calc GR . . . .
 H21C H 0.8072 0.1641 0.4031 0.031 Uiso 1 1 calc GR . . . .
 C3 C 0.7124(3) 0.27891(14) 0.34429(8) 0.0173(4) Uani 1 1 d . . . . .
 C15 C 0.3354(4) 0.47222(15) 0.42066(9) 0.0203(4) Uani 1 1 d . . . . .
 H15A H 0.4653 0.5003 0.4439 0.024 Uiso 1 1 calc R . . . .
 H15B H 0.2408 0.5297 0.4063 0.024 Uiso 1 1 calc R . . . .
 C20 C 0.5480(4) 0.21416(15) 0.30492(9) 0.0231(4) Uani 1 1 d . . . . .
 H20A H 0.4715 0.1628 0.3293 0.035 Uiso 1 1 calc GR . . . .
 H20B H 0.6375 0.1807 0.2738 0.035 Uiso 1 1 calc GR . . . .
 H20C H 0.4316 0.2583 0.2869 0.035 Uiso 1 1 calc GR . . . .
 C10 C 1.0162(4) 0.33364(16) 0.11353(9) 0.0217(4) Uani 1 1 d . . . . .
 C19 C -0.1385(4) 0.37290(16) 0.52020(9) 0.0229(4) Uani 1 1 d . . . . .
 H19A H -0.2895 0.3563 0.5033 0.034 Uiso 1 1 calc GR . . . .
 H19B H -0.1594 0.4046 0.5590 0.034 Uiso 1 1 calc GR . . . .
 H19C H -0.0475 0.3107 0.5245 0.034 Uiso 1 1 calc GR . . . .
 C11 C 1.1587(4) 0.40374(17) 0.07259(9) 0.0284(5) Uani 1 1 d . . . . .
 H11A H 1.0625 0.4606 0.0595 0.043 Uiso 1 1 calc GR . . . .
 H11B H 1.2114 0.3652 0.0381 0.043 Uiso 1 1 calc GR . . . .
 H11C H 1.2925 0.4299 0.0942 0.043 Uiso 1 1 calc GR . . . .
 C13 C 1.1636(5) 0.24793(17) 0.14158(11) 0.0324(5) Uani 1 1 d . . . . .
 H13A H 1.2966 0.2777 0.1619 0.049 Uiso 1 1 calc GR . . . .
 H13B H 1.2174 0.2018 0.1105 0.049 Uiso 1 1 calc GR . . . .
 H13C H 1.0697 0.2101 0.1701 0.049 Uiso 1 1 calc GR . . . .
 C12 C 0.8083(4) 0.2885(2) 0.07979(12) 0.0363(5) Uani 1 1 d . . . . .
 H12A H 0.7137 0.2484 0.1071 0.054 Uiso 1 1 calc GR . . . .
 H12B H 0.8641 0.2448 0.0478 0.054 Uiso 1 1 calc GR . . . .
 H12C H 0.7153 0.3436 0.0631 0.054 Uiso 1 1 calc GR . . . .

loop_
  _atom_site_aniso_label
  _atom_site_aniso_U_11
  _atom_site_aniso_U_22
  _atom_site_aniso_U_33
  _atom_site_aniso_U_23
  _atom_site_aniso_U_13
  _atom_site_aniso_U_12
 O4 0.0183(6) 0.0209(6) 0.0135(6) 0.0002(5) 0.0001(5) 0.0026(5)
 O2 0.0150(6) 0.0223(6) 0.0149(6) 0.0019(5) 0.0006(5) 0.0000(5)
 O16 0.0187(6) 0.0249(6) 0.0176(6) 0.0032(5) 0.0047(5) 0.0021(5)
 O9 0.0175(6) 0.0292(7) 0.0160(6) -0.0023(5) 0.0024(5) 0.0016(5)
 O18 0.0211(7) 0.0253(7) 0.0283(7) -0.0001(6) 0.0035(6) 0.0018(6)
 O14 0.0180(7) 0.0455(9) 0.0241(7) -0.0041(7) -0.0011(6) 0.0037(7)
 C8 0.0219(10) 0.0236(9) 0.0128(8) 0.0022(7) 0.0002(7) 0.0011(8)
 C17 0.0157(8) 0.0279(9) 0.0122(8) -0.0023(7) -0.0006(7) -0.0004(7)
 C1 0.0174(9) 0.0227(9) 0.0128(8) 0.0005(7) -0.0014(7) 0.0024(7)
 C5 0.0151(8) 0.0206(8) 0.0156(8) -0.0012(7) -0.0005(7) 0.0016(7)
 C7 0.0225(10) 0.0232(9) 0.0160(8) 0.0006(7) 0.0033(8) 0.0020(8)
 C6 0.0185(8) 0.0222(8) 0.0153(8) 0.0010(7) 0.0013(7) 0.0023(7)
 C21 0.0197(9) 0.0225(9) 0.0201(9) 0.0020(7) 0.0008(7) 0.0012(7)
 C3 0.0171(9) 0.0195(8) 0.0152(8) -0.0017(7) 0.0025(7) -0.0011(7)
 C15 0.0192(9) 0.0240(9) 0.0178(9) 0.0010(7) 0.0047(7) -0.0005(8)
 C20 0.0226(10) 0.0231(9) 0.0235(10) -0.0055(7) 0.0001(8) -0.0026(8)
 C10 0.0227(10) 0.0258(10) 0.0165(9) -0.0027(7) 0.0036(8) 0.0042(8)
 C19 0.0196(9) 0.0326(10) 0.0166(9) 0.0040(7) 0.0030(7) -0.0015(8)
 C11 0.0361(11) 0.0316(10) 0.0175(9) 0.0011(8) 0.0085(8) 0.0050(9)
 C13 0.0407(13) 0.0295(11) 0.0270(10) 0.0029(8) 0.0032(10) 0.0102(10)
 C12 0.0294(12) 0.0443(13) 0.0352(12) -0.0150(10) -0.0008(10) -0.0005(10)

_geom_special_details
;
 All esds (except the esd in the dihedral angle between two l.s. planes)
 are estimated using the full covariance matrix.  The cell esds are taken
 into account individually in the estimation of esds in distances, angles
 and torsion angles; correlations between esds in cell parameters are only
 used when they are defined by crystal symmetry.  An approximate (isotropic)
 treatment of cell esds is used for estimating esds involving l.s. planes.
;
loop_
  _geom_bond_atom_site_label_1
  _geom_bond_atom_site_label_2
  _geom_bond_distance
  _geom_bond_site_symmetry_2
  _geom_bond_publ_flag
 O4 C5 1.440(2) . ?
 O4 C3 1.431(2) . ?
 O2 C1 1.440(2) . ?
 O2 C3 1.425(2) . ?
 O16 C17 1.351(2) . ?
 O16 C15 1.449(2) . ?
 O9 C8 1.337(2) . ?
 O9 C10 1.479(2) . ?
 O18 C17 1.203(3) . ?
 O14 C8 1.203(3) . ?
 C8 C7 1.514(3) . ?
 C17 C19 1.500(3) . ?
 C1 H1 0.9800 . ?
 C1 C7 1.519(3) . ?
 C1 C6 1.519(2) . ?
 C5 H5 0.9800 . ?
 C5 C6 1.519(2) . ?
 C5 C15 1.507(2) . ?
 C7 H7A 0.9700 . ?
 C7 H7B 0.9700 . ?
 C6 H6A 0.9700 . ?
 C6 H6B 0.9700 . ?
 C21 H21A 0.9600 . ?
 C21 H21B 0.9600 . ?
 C21 H21C 0.9600 . ?
 C21 C3 1.515(3) . ?
 C3 C20 1.527(3) . ?
 C15 H15A 0.9700 . ?
 C15 H15B 0.9700 . ?
 C20 H20A 0.9600 . ?
 C20 H20B 0.9600 . ?
 C20 H20C 0.9600 . ?
 C10 C11 1.516(3) . ?
 C10 C13 1.521(3) . ?
 C10 C12 1.515(3) . ?
 C19 H19A 0.9600 . ?
 C19 H19B 0.9600 . ?
 C19 H19C 0.9600 . ?
 C11 H11A 0.9600 . ?
 C11 H11B 0.9600 . ?
 C11 H11C 0.9600 . ?
 C13 H13A 0.9600 . ?
 C13 H13B 0.9600 . ?
 C13 H13C 0.9600 . ?
 C12 H12A 0.9600 . ?
 C12 H12B 0.9600 . ?
 C12 H12C 0.9600 . ?

loop_
  _geom_angle_atom_site_label_1
  _geom_angle_atom_site_label_2
  _geom_angle_atom_site_label_3
  _geom_angle
  _geom_angle_site_symmetry_1
  _geom_angle_site_symmetry_3
  _geom_angle_publ_flag
 C3 O4 C5 114.26(13) . . ?
 C3 O2 C1 113.50(13) . . ?
 C17 O16 C15 116.69(15) . . ?
 C8 O9 C10 120.43(14) . . ?
 O9 C8 C7 111.15(16) . . ?
 O14 C8 O9 125.68(18) . . ?
 O14 C8 C7 123.16(18) . . ?
 O16 C17 C19 111.69(17) . . ?
 O18 C17 O16 123.75(18) . . ?
 O18 C17 C19 124.56(18) . . ?
 O2 C1 H1 109.9 . . ?
 O2 C1 C7 106.40(14) . . ?
 O2 C1 C6 109.48(14) . . ?
 C7 C1 H1 109.9 . . ?
 C6 C1 H1 109.9 . . ?
 C6 C1 C7 111.15(15) . . ?
 O4 C5 H5 110.2 . . ?
 O4 C5 C6 109.59(15) . . ?
 O4 C5 C15 108.00(15) . . ?
 C6 C5 H5 110.2 . . ?
 C15 C5 H5 110.2 . . ?
 C15 C5 C6 108.59(14) . . ?
 C8 C7 C1 114.07(16) . . ?
 C8 C7 H7A 108.7 . . ?
 C8 C7 H7B 108.7 . . ?
 C1 C7 H7A 108.7 . . ?
 C1 C7 H7B 108.7 . . ?
 H7A C7 H7B 107.6 . . ?
 C1 C6 H6A 109.4 . . ?
 C1 C6 H6B 109.4 . . ?
 C5 C6 C1 111.15(15) . . ?
 C5 C6 H6A 109.4 . . ?
 C5 C6 H6B 109.4 . . ?
 H6A C6 H6B 108.0 . . ?
 H21A C21 H21B 109.5 . . ?
 H21A C21 H21C 109.5 . . ?
 H21B C21 H21C 109.5 . . ?
 C3 C21 H21A 109.5 . . ?
 C3 C21 H21B 109.5 . . ?
 C3 C21 H21C 109.5 . . ?
 O4 C3 C21 106.09(14) . . ?
 O4 C3 C20 111.48(15) . . ?
 O2 C3 O4 110.18(14) . . ?
 O2 C3 C21 105.65(14) . . ?
 O2 C3 C20 111.80(15) . . ?
 C21 C3 C20 111.34(16) . . ?
 O16 C15 C5 111.14(15) . . ?
 O16 C15 H15A 109.4 . . ?
 O16 C15 H15B 109.4 . . ?
 C5 C15 H15A 109.4 . . ?
 C5 C15 H15B 109.4 . . ?
 H15A C15 H15B 108.0 . . ?
 C3 C20 H20A 109.5 . . ?
 C3 C20 H20B 109.5 . . ?
 C3 C20 H20C 109.5 . . ?
 H20A C20 H20B 109.5 . . ?
 H20A C20 H20C 109.5 . . ?
 H20B C20 H20C 109.5 . . ?
 O9 C10 C11 110.09(16) . . ?
 O9 C10 C13 109.46(16) . . ?
 O9 C10 C12 103.12(16) . . ?
 C11 C10 C13 112.66(18) . . ?
 C12 C10 C11 110.55(19) . . ?
 C12 C10 C13 110.55(19) . . ?
 C17 C19 H19A 109.5 . . ?
 C17 C19 H19B 109.5 . . ?
 C17 C19 H19C 109.5 . . ?
 H19A C19 H19B 109.5 . . ?
 H19A C19 H19C 109.5 . . ?
 H19B C19 H19C 109.5 . . ?
 C10 C11 H11A 109.5 . . ?
 C10 C11 H11B 109.5 . . ?
 C10 C11 H11C 109.5 . . ?
 H11A C11 H11B 109.5 . . ?
 H11A C11 H11C 109.5 . . ?
 H11B C11 H11C 109.5 . . ?
 C10 C13 H13A 109.5 . . ?
 C10 C13 H13B 109.5 . . ?
 C10 C13 H13C 109.5 . . ?
 H13A C13 H13B 109.5 . . ?
 H13A C13 H13C 109.5 . . ?
 H13B C13 H13C 109.5 . . ?
 C10 C12 H12A 109.5 . . ?
 C10 C12 H12B 109.5 . . ?
 C10 C12 H12C 109.5 . . ?
 H12A C12 H12B 109.5 . . ?
 H12A C12 H12C 109.5 . . ?
 H12B C12 H12C 109.5 . . ?

loop_
  _geom_torsion_atom_site_label_1
  _geom_torsion_atom_site_label_2
  _geom_torsion_atom_site_label_3
  _geom_torsion_atom_site_label_4
  _geom_torsion
  _geom_torsion_site_symmetry_1
  _geom_torsion_site_symmetry_2
  _geom_torsion_site_symmetry_3
  _geom_torsion_site_symmetry_4
  _geom_torsion_publ_flag
 O4 C5 C6 C1 50.80(19) . . . . ?
 O4 C5 C15 O16 -63.70(19) . . . . ?
 O2 C1 C7 C8 59.10(19) . . . . ?
 O2 C1 C6 C5 -51.90(19) . . . . ?
 O9 C8 C7 C1 54.3(2) . . . . ?
 O14 C8 C7 C1 -127.1(2) . . . . ?
 C8 O9 C10 C11 -63.0(2) . . . . ?
 C8 O9 C10 C13 61.3(2) . . . . ?
 C8 O9 C10 C12 179.02(18) . . . . ?
 C17 O16 C15 C5 -136.15(17) . . . . ?
 C1 O2 C3 O4 -58.71(18) . . . . ?
 C1 O2 C3 C21 -172.89(14) . . . . ?
 C1 O2 C3 C20 65.85(19) . . . . ?
 C5 O4 C3 O2 57.85(19) . . . . ?
 C5 O4 C3 C21 171.75(14) . . . . ?
 C5 O4 C3 C20 -66.89(19) . . . . ?
 C7 C1 C6 C5 -169.16(15) . . . . ?
 C6 C1 C7 C8 178.21(16) . . . . ?
 C6 C5 C15 O16 177.54(15) . . . . ?
 C3 O4 C5 C6 -54.41(19) . . . . ?
 C3 O4 C5 C15 -172.53(15) . . . . ?
 C3 O2 C1 C7 176.65(14) . . . . ?
 C3 O2 C1 C6 56.44(19) . . . . ?
 C15 O16 C17 O18 1.7(3) . . . . ?
 C15 O16 C17 C19 -177.76(16) . . . . ?
 C15 C5 C6 C1 168.56(16) . . . . ?
 C10 O9 C8 O14 3.8(3) . . . . ?
 C10 O9 C8 C7 -177.63(15) . . . . ?

_shelx_res_file
;
    20180118a.res created by SHELXL-2014/7

TITL 20180118a_a.res in P2(1)2(1)2(1)
REM Old TITL 20180118a in P212121 #19
REM SHELXT solution in P2(1)2(1)2(1)
REM R1 0.093, Rweak 0.026, Alpha 0.001, Orientation as input
REM Flack x = 0.274 ( 0.108 ) from Parsons' quotients
REM Formula found by SHELXT: C15 O6
CELL 1.54184 5.6812 12.9135 22.1615 90 90 90
ZERR 4 0.0002 0.0004 0.0006 0 0 0
LATT -1
SYMM 0.5-X,-Y,0.5+Z
SYMM -X,0.5+Y,0.5-Z
SYMM 0.5+X,0.5-Y,-Z
SFAC C H O
UNIT 60 104 24

L.S. 4
PLAN  6
BOND $H
LIST 6
MORE -1
CONF
fmap 2
ACTA
REM <olex2.extras>
REM <HklSrc "%.\\20180118a.hkl">
REM </olex2.extras>

WGHT    0.048500    0.005200
FVAR       0.72178
O4    3    0.585424    0.333430    0.390088    11.00000    0.01835    0.02090 =
         0.01349    0.00021    0.00009    0.00262
O2    3    0.848580    0.349511    0.309289    11.00000    0.01497    0.02226 =
         0.01488    0.00185    0.00061    0.00003
O16   3    0.193115    0.406362    0.459028    11.00000    0.01868    0.02489 =
         0.01757    0.00324    0.00473    0.00205
O9    3    0.903637    0.395173    0.161834    11.00000    0.01755    0.02917 =
         0.01596   -0.00232    0.00243    0.00155
O18   3   -0.082364    0.531403    0.465823    11.00000    0.02105    0.02531 =
         0.02826   -0.00009    0.00354    0.00177
O14   3    1.246380    0.451838    0.201779    11.00000    0.01803    0.04551 =
         0.02414   -0.00412   -0.00112    0.00365
C8    1    1.035081    0.446235    0.202090    11.00000    0.02191    0.02364 =
         0.01275    0.00222    0.00024    0.00107
C17   1   -0.012065    0.446547    0.479113    11.00000    0.01573    0.02790 =
         0.01221   -0.00230   -0.00063   -0.00040
C1    1    0.709890    0.428600    0.280399    11.00000    0.01743    0.02272 =
         0.01284    0.00050   -0.00139    0.00236
AFIX  13
H1    2    0.603377    0.397110    0.250848    11.00000   -1.20000
AFIX   0
C5    1    0.430731    0.412801    0.367451    11.00000    0.01510    0.02060 =
         0.01556   -0.00122   -0.00047    0.00164
AFIX  13
H5    2    0.301387    0.381591    0.344531    11.00000   -1.20000
AFIX   0
C7    1    0.882761    0.499903    0.248603    11.00000    0.02251    0.02319 =
         0.01605    0.00064    0.00332    0.00202
AFIX  23
H7A   2    0.795357    0.554868    0.228907    11.00000   -1.20000
H7B   2    0.984001    0.531625    0.278611    11.00000   -1.20000
AFIX   0
C6    1    0.568766    0.486874    0.327682    11.00000    0.01855    0.02223 =
         0.01525    0.00097    0.00133    0.00230
AFIX  23
H6A   2    0.674687    0.527555    0.352512    11.00000   -1.20000
H6B   2    0.460801    0.534059    0.307838    11.00000   -1.20000
AFIX   0
C21   1    0.889023    0.211388    0.377060    11.00000    0.01974    0.02249 =
         0.02007    0.00197    0.00076    0.00115
AFIX 137
H21A  2    0.991873    0.254201    0.400702    11.00000   -1.50000
H21B  2    0.979948    0.173067    0.348171    11.00000   -1.50000
H21C  2    0.807169    0.164103    0.403078    11.00000   -1.50000
AFIX   0
C3    1    0.712437    0.278908    0.344285    11.00000    0.01708    0.01952 =
         0.01516   -0.00169    0.00246   -0.00110
C15   1    0.335414    0.472222    0.420658    11.00000    0.01917    0.02404 =
         0.01776    0.00102    0.00474   -0.00046
AFIX  23
H15A  2    0.465276    0.500304    0.443890    11.00000   -1.20000
H15B  2    0.240803    0.529702    0.406315    11.00000   -1.20000
AFIX   0
C20   1    0.547992    0.214156    0.304916    11.00000    0.02256    0.02311 =
         0.02352   -0.00551    0.00010   -0.00261
AFIX 137
H20A  2    0.471514    0.162775    0.329323    11.00000   -1.50000
H20B  2    0.637464    0.180669    0.273776    11.00000   -1.50000
H20C  2    0.431647    0.258329    0.286904    11.00000   -1.50000
AFIX   0
C10   1    1.016207    0.333644    0.113527    11.00000    0.02271    0.02576 =
         0.01653   -0.00272    0.00362    0.00416
C19   1   -0.138510    0.372898    0.520197    11.00000    0.01960    0.03257 =
         0.01657    0.00400    0.00301   -0.00150
AFIX 137
H19A  2   -0.289512    0.356291    0.503333    11.00000   -1.50000
H19B  2   -0.159445    0.404561    0.559021    11.00000   -1.50000
H19C  2   -0.047506    0.310703    0.524533    11.00000   -1.50000
AFIX   0
C11   1    1.158739    0.403741    0.072589    11.00000    0.03609    0.03158 =
         0.01754    0.00106    0.00850    0.00502
AFIX 137
H11A  2    1.062534    0.460572    0.059490    11.00000   -1.50000
H11B  2    1.211445    0.365185    0.038105    11.00000   -1.50000
H11C  2    1.292498    0.429855    0.094249    11.00000   -1.50000
AFIX   0
C13   1    1.163551    0.247933    0.141582    11.00000    0.04066    0.02950 =
         0.02702    0.00288    0.00321    0.01025
AFIX 137
H13A  2    1.296635    0.277719    0.161862    11.00000   -1.50000
H13B  2    1.217360    0.201845    0.110518    11.00000   -1.50000
H13C  2    1.069678    0.210125    0.170078    11.00000   -1.50000
AFIX   0
C12   1    0.808286    0.288499    0.079787    11.00000    0.02938    0.04426 =
         0.03516   -0.01504   -0.00084   -0.00047
AFIX 137
H12A  2    0.713666    0.248447    0.107053    11.00000   -1.50000
H12B  2    0.864079    0.244821    0.047785    11.00000   -1.50000
H12C  2    0.715335    0.343618    0.063139    11.00000   -1.50000
AFIX   0
HKLF 4

REM  20180118a_a.res in P2(1)2(1)2(1)
REM R1 =  0.0339 for    3043 Fo > 4sig(Fo)  and  0.0360 for all    3203 data
REM    196 parameters refined using      0 restraints

END

WGHT      0.0485      0.0052

REM Highest difference peak  0.161,  deepest hole -0.189,  1-sigma level  0.041
Q1    1   0.8056  0.2452  0.3637  11.00000  0.05    0.16
Q2    1   1.2387  0.5405  0.2059  11.00000  0.05    0.14
Q3    1  -0.0885  0.6066  0.4664  11.00000  0.05    0.13
Q4    1   0.1797  0.3350  0.4644  11.00000  0.05    0.13
Q5    1  -0.2639  0.5849  0.4683  11.00000  0.05    0.13
Q6    1   0.2213  0.5426  0.3781  11.00000  0.05    0.12
;
_shelx_res_checksum               30769
_shelx_hkl_file
;
   0   0  -2  273.29    7.82
   0   0  -3    0.50    0.65
   0   0  -4 1081.86   21.89
   0   0  -5   -0.09    1.47
   0   0  -6  774.53   23.15
   0   0  -7    0.22    1.62
   0   0  -8  633.68   24.87
   0   0  -9   -1.55    2.05
   0   0 -10  101.93   11.50
   0   0 -11   -1.36    2.94
   0   0 -12  631.88   32.14
   0   0 -13   -0.37    1.68
   0   0 -14  278.18   23.73
   0   0 -15   -0.51    3.00
   0   0 -16   48.65   10.90
   0   0 -16   49.73    5.62
   0   0 -17   -0.76    1.23
   0   0 -17   -0.52    3.02
   0   0 -18  375.79   32.47
   0   0 -18  369.33   16.41
   0   0 -19   -0.55    1.32
   0   0 -19   -0.82    1.92
   0   0 -20    7.93    2.92
   0   0 -21    1.42    1.89
   0   0 -22  610.95   21.49
   0   0 -23   -0.91    1.73
   0   0 -24   73.83    7.03
   0   0 -25    1.03    1.51
   0   0 -26  130.20    7.72
   0   0 -27    0.12    0.99
   0   1   0    0.22    0.46
   0   1  -1  714.93   13.53
   0  -1  -1  702.05   11.32
   0   1   1  675.19   10.47
   0  -1   1  665.09    8.25
   0  -1  -1  714.90   11.72
   0  -1  -2  559.56   12.33
   0  -1   2  538.58   11.45
   0   1   2  521.28   10.53
   0  -1  -3  205.28    8.99
   0   1   3  198.93    7.51
   0   1  -4 1271.19   25.20
   0  -1  -4 1252.57   24.84
   0  -1  -5 1527.86   30.27
   0   1   5 1542.45   25.98
   0  -1  -6  111.57    9.00
   0   1   6  110.42    7.69
   0   1  -6  120.57    9.26
   0  -1  -7  147.39   11.21
   0   1   7  145.32    9.45
   0   1  -7  152.26   11.40
   0   1  -8 1211.10   34.63
   0  -1  -8 1113.42   33.19
   0   1   8 1140.51   28.36
   0   1   9  573.30   21.57
   0  -1  -9  607.64   26.32
   0   1  -9  622.63   26.70
   0  -1 -10  626.16   28.39
   0   1  10  604.24   23.66
   0   1 -10  668.47   29.43
   0   1 -11    4.56    3.00
   0  -1 -11    5.42    3.54
   0   1  11    4.93    2.73
   0   1  12  104.99   10.87
   0   1 -12  103.23   13.11
   0  -1 -12   89.22   12.10
   0  -1 -13  839.14   38.79
   0   1  13  903.15   33.09
   0   1 -13  859.19   40.15
   0  -1 -14   31.34    7.68
   0   1 -14   44.07    9.48
   0   1 -15   12.41    5.31
   0  -1 -15    8.02    4.17
   0   1 -16  260.61   25.43
   0  -1 -16  255.81   13.03
   0  -1 -16  259.37   24.70
   0   1 -16  300.86   13.25
   0   1 -16  269.18   13.46
   0   1 -17   23.87    4.07
   0  -1 -17   26.06    4.12
   0   1 -17   31.73    9.06
   0   1 -17   24.90    3.93
   0  -1 -17   27.02    7.66
   0  -1 -18    3.32    1.93
   0   1 -18    5.11    1.89
   0  -1 -18   -1.30    3.19
   0   1  18    5.78    2.82
   0   1 -18    3.26    3.66
   0   1 -18    4.00    2.29
   0  -1 -19   12.24    3.17
   0   1 -19   11.38    6.08
   0   1  19   12.74    3.47
   0   1 -19    8.19    1.96
   0   1 -19    9.80    2.62
   0  -1 -19    9.02    5.43
   0   1  20  366.64   18.60
   0   1 -20  326.53   13.86
   0   1 -20  318.58   15.86
   0  -1 -20  317.77   15.68
   0   1  21   21.95    4.26
   0  -1 -21   18.85    3.78
   0   1 -21   18.95    3.96
   0  -1 -22  167.48   11.10
   0   1 -22  164.22   11.25
   0  -1 -23   28.71    4.63
   0   1 -23   28.95    4.73
   0   1 -24  164.77   10.31
   0  -1 -24  178.42   10.71
   0   1 -25    7.75    2.19
   0  -1 -25    8.47    2.51
   0   1 -26  151.75    8.29
   0  -1 -26  151.81    8.39
   0  -1 -27    1.87    0.99
   0   1 -27    0.45    1.06
   0   2   0 1423.67   21.14
   0  -2   0 1400.70   17.13
   0   2   0 1322.13   29.70
   0  -2   0 1350.50   21.64
   0  -2  -1 9999.00   60.01
   0   2   1 9680.89   53.41
   0  -2  -1 9894.63   57.78
   0   2  -1 9663.16   54.39
   0  -2   1 9351.45   41.76
   0   2  -1 9244.59   71.57
   0  -2  -2   -0.39    0.91
   0   2   2    0.69    0.93
   0  -2   2    1.07    0.80
   0   2  -2    1.75    1.40
   0   2   3 1232.53   21.51
   0  -2  -3 1243.75   24.71
   0  -2   3 1240.97   21.95
   0  -2  -4 8039.03   68.28
   0   2   4 7851.15   58.77
   0  -2  -5   89.93    7.95
   0   2   5   88.94    6.79
   0   2   6   58.15    5.97
   0   2  -6   66.54    7.56
   0  -2  -6   58.07    6.76
   0  -2  -7  117.51   10.39
   0   2  -7  126.70   11.05
   0   2   7  120.34    8.90
   0   2  -8  949.59   31.46
   0  -2  -8  866.77   29.83
   0   2   8  862.65   25.43
   0  -2  -9  577.74   25.87
   0   2   9  581.69   22.15
   0   2  -9  630.44   27.31
   0   2 -10  185.30   15.76
   0  -2 -10  192.02   15.75
   0   2  10  180.29   12.99
   0   2  11   21.10    4.63
   0   2 -11   23.00    6.31
   0  -2 -11   19.27    5.71
   0   2  12    0.53    1.79
   0   2 -12    3.41    3.06
   0  -2 -12    1.95    2.35
   0   2 -13   55.87   10.19
   0  -2 -13   49.90    9.34
   0  -2 -14   19.12    6.16
   0   2 -14   26.02    7.53
   0   2 -15   35.49    9.31
   0  -2 -15   30.35    8.37
   0  -2 -16  107.05   16.30
   0   2 -16  113.41   16.95
   0   2 -16  111.66    9.09
   0   2 -16  118.62    8.48
   0  -2 -16  109.31    8.51
   0  -2 -17   38.04    9.94
   0   2 -17   50.56    6.37
   0   2 -17   52.95    5.72
   0  -2 -17   49.04    5.96
   0   2 -17   52.68   11.96
   0  -2 -18  149.94   20.89
   0   2 -18  136.40   10.39
   0   2 -18  136.70   19.72
   0   2 -18  133.97    9.21
   0  -2 -18  139.54   10.20
   0   2 -19   -0.21    1.66
   0   2  19    1.55    2.17
   0   2 -19   -1.34    1.58
   0  -2 -19    1.47    1.79
   0   2 -20   45.55    6.21
   0  -2 -20   52.73    6.43
   0   2 -20   43.82    5.16
   0   2  20   51.75    7.18
   0   2 -21   31.37    5.05
   0   2  21   33.00    5.76
   0  -2 -21   29.91    4.73
   0   2 -21   28.39    4.06
   0  -2 -22   12.37    3.08
   0   2  22   12.85    3.37
   0   2 -22   12.74    3.28
   0   2 -22   10.65    2.35
   0   2 -23  133.53    9.66
   0   2  23  134.12   10.36
   0  -2 -23  131.85    9.63
   0  -2 -24  201.46   11.31
   0   2 -24  203.98   11.25
   0  -2 -25   41.93    4.81
   0   2 -25   39.75    4.69
   0  -2 -26  173.15    8.81
   0   2 -26  158.26    8.19
   0  -2 -27   37.07    3.53
   0   3   0   -0.04    2.99
   0  -3   0    0.57    1.17
   0  -3   0    1.73    1.94
   0   3  -1  358.93   12.73
   0  -3  -1  355.03   13.64
   0  -3   1  366.71   15.76
   0   3   1  352.14   13.15
   0  -3   1  349.25    9.99
   0   3  -1  343.80   17.49
   0  -3   2 1027.52   17.36
   0  -3  -2 1049.67   23.77
   0  -3  -2 1061.35   25.21
   0   3   2 1062.69   22.55
   0   3  -2 1014.46   26.77
   0   3  -2  996.85   23.15
   0  -3   3 2006.00   28.58
   0   3  -3 2125.16   39.85
   0   3   3 2047.04   32.31
   0  -3  -3 2097.86   36.80
   0   3   4 2092.37   33.71
   0  -3   4 2129.83   33.15
   0  -3  -4 2111.84   39.55
   0   3   5  247.22   12.17
   0  -3  -5  248.95   14.47
   0   3   6  100.24    8.28
   0  -3  -6   95.73    9.72
   0  -3  -7  349.49   19.17
   0   3   7  312.82   15.21
   0   3   8  862.00   26.63
   0  -3  -8  851.16   31.69
   0   3  -8  930.04   33.24
   0  -3  -9  121.21   12.71
   0   3  -9  123.82   12.90
   0   3   9  117.14   10.33
   0   3  10    1.55    1.84
   0   3 -10    1.76    2.26
   0  -3 -10    4.50    3.10
   0   3  11  417.74   21.36
   0  -3 -11  397.23   25.21
   0   3 -11  401.70   25.24
   0   3 -12   14.66    5.24
   0   3  12   12.83    4.18
   0  -3 -12   14.55    5.26
   0  -3 -13    8.44    3.65
   0   3 -13   10.10    4.57
   0   3 -14  745.33   40.11
   0  -3 -14  714.33   39.01
   0   3 -15   50.71    5.58
   0   3 -15   44.48    5.70
   0   3 -15   53.04   10.84
   0  -3 -15   41.02    9.74
   0  -3 -15   46.56    5.40
   0   3 -16    4.21    1.68
   0   3 -16    4.43    2.21
   0   3 -16    5.31    4.42
   0  -3 -16    5.31    1.97
   0  -3 -16    1.65    2.69
   0  -3 -17    3.74    1.73
   0  -3 -17    2.36    3.02
   0   3 -17    1.75    2.32
   0   3 -17   -1.05    2.36
   0   3 -17    1.75    1.02
   0   3 -18  189.28   23.06
   0   3 -18  195.66   12.81
   0  -3 -18  196.40   12.14
   0   3 -18  184.83   11.01
   0   3 -19  336.70   17.01
   0   3 -19  327.76   14.71
   0  -3 -19  329.35   16.00
   0   3  20    8.42    3.52
   0  -3 -20    8.06    3.08
   0   3 -20    8.51    3.36
   0   3 -20    5.57    2.11
   0   3 -21   32.61    5.31
   0   3 -21   31.73    4.38
   0   3  21   33.51    5.72
   0  -3 -21   37.33    5.40
   0   3 -22  417.64   14.95
   0  -3 -22  446.49   18.25
   0   3  22  441.52   19.63
   0   3 -22  418.87   17.69
   0   3  23  243.83   14.02
   0   3 -23  227.53   12.45
   0  -3 -23  238.78   12.99
   0   3 -23  250.97   10.82
   0  -3 -24    7.38    2.41
   0   3  24    7.55    2.75
   0   3 -24    6.33    1.96
   0  -3 -25  435.72   15.04
   0  -3 -26   -0.99    1.23
   0  -3 -27   21.36    2.54
   0  -4   0  211.11   12.60
   0   4   0  196.71   16.69
   0  -4   0  216.87    9.53
   0  -4  -1 1789.13   35.32
   0  -4   1 1790.93   25.98
   0   4  -1 1821.03   46.60
   0  -4  -1 1804.27   30.01
   0   4   1 1926.28   35.60
   0  -4   1 1857.20   39.69
   0  -4   2  602.30   14.61
   0   4   2  588.39   19.93
   0  -4  -2  578.71   20.39
   0  -4   2  619.96   23.91
   0   4  -2  555.17   23.18
   0  -4  -3  371.25   18.24
   0  -4   3  415.89   13.08
   0   4   3  409.94   16.50
   0   4  -3  383.95   17.18
   0   4  -3  397.56   19.05
   0   4  -4    0.20    1.64
   0  -4   4    2.31    1.48
   0  -4  -4   -0.59    1.46
   0   4   4    1.47    1.41
   0  -4  -5   76.89    9.25
   0   4   5   80.67    7.85
   0   4   6  130.58   10.36
   0  -4  -6  143.45   13.06
   0   4   7  785.09   26.04
   0  -4  -7  816.83   32.92
   0  -4  -8    0.95    1.60
   0   4   8    0.95    1.61
   0   4   9   17.57    4.55
   0   4  -9   21.11    5.81
   0  -4  -9   18.52    5.92
   0  -4 -10   75.69   11.20
   0   4  10   67.58    8.46
   0   4 -10   67.00   10.17
   0   4  11   62.94    8.68
   0  -4 -11   65.30   10.96
   0   4 -11   55.60    9.51
   0   4 -12   62.44   10.61
   0  -4 -12   64.64   11.48
   0   4 -13  364.05   27.21
   0  -4 -13  359.50   27.57
   0  -4 -14   55.75    6.15
   0   4 -14   48.92   10.35
   0  -4 -14   45.92   10.53
   0   4 -15  259.60   24.54
   0   4 -15  264.49   12.94
   0  -4 -15  270.01   26.21
   0   4 -15  275.02   14.59
   0  -4 -15  283.28   13.89
   0   4 -16   -1.94    2.31
   0  -4 -16   -1.27    4.00
   0  -4 -16    0.74    1.37
   0   4 -16   -0.03    1.02
   0   4 -16    1.01    1.46
   0   4 -17  147.06   10.03
   0  -4 -17  133.96   20.21
   0  -4 -17  161.39   11.00
   0   4 -17  151.71   20.28
   0   4 -17  161.06   11.64
   0  -4 -18  228.78   13.28
   0   4 -18  221.26   13.85
   0   4 -18  211.25   12.08
   0   4 -19    0.64    2.02
   0   4 -19    1.23    1.27
   0  -4 -19    0.89    1.95
   0   4 -20   15.37    3.66
   0  -4 -20   22.42    4.39
   0   4 -20   12.19    2.95
   0   4 -21   21.87    4.12
   0   4  21   25.41    5.12
   0  -4 -21   20.52    3.95
   0   4 -21   22.54    3.78
   0  -4 -22    0.63    1.34
   0   4 -22    1.07    1.49
   0   4  22   -1.00    1.42
   0   4 -22    1.65    1.71
   0   4  23   36.03    5.46
   0   4 -23   27.09    4.21
   0   4 -23   38.25    4.56
   0  -4 -23   34.21    4.90
   0   4 -24   85.90    6.11
   0  -4 -24   94.72    7.38
   0   4  24   88.83    7.66
   0  -4 -25  213.98   10.07
   0   4  25  201.89   10.26
   0  -4 -26   21.40    2.85
   0  -5   0    1.86    2.51
   0  -5   0   -0.54    1.57
   0   5   0   -0.78    3.86
   0  -5   1  420.99   14.17
   0   5  -1  413.73   24.86
   0  -5  -1  434.04   16.22
   0   5   1  387.49   27.40
   0  -5  -1  435.71   20.46
   0  -5   1  447.69   21.59
   0   5  -2  134.73   13.27
   0   5   2  125.92   11.36
   0  -5  -2  145.72    9.95
   0  -5   2  122.22    7.53
   0  -5   2  136.00   12.92
   0  -5  -2  130.82   11.10
   0   5   3  289.25   16.29
   0   5  -3  315.07   19.01
   0  -5   3  323.33   19.96
   0  -5   3  286.67   11.63
   0   5  -3  310.27   15.90
   0  -5   4   13.42    4.36
   0   5  -4   10.15    3.03
   0  -5   4    9.26    2.71
   0   5   4   10.73    3.34
   0   5  -4    8.60    3.74
   0   5  -5  601.62   24.91
   0   5   5  566.73   22.87
   0  -5  -5  542.85   27.47
   0  -5  -6    2.93    3.16
   0   5   6    1.49    1.34
   0   5  -6    0.54    2.08
   0   5   7  160.76   12.97
   0  -5  -7  155.03   15.87
   0   5  -7  170.13   14.98
   0   5   8  381.98   19.98
   0  -5  -8  361.40   25.24
   0   5   9   22.72    5.08
   0   5  -9   21.51    6.16
   0  -5  -9   17.84    5.95
   0  -5 -10  912.55   42.62
   0   5  10  952.97   33.88
   0   5 -10  875.52   38.55
   0  -5 -11   86.34   13.72
   0   5 -11   84.20   12.25
   0   5  11   87.58   10.72
   0   5 -12   -0.21    1.96
   0  -5 -12    1.84    2.90
   0   5 -13  602.21   19.21
   0   5 -13  585.16   34.59
   0  -5 -13  634.32   19.90
   0  -5 -13  575.04   36.86
   0  -5 -14  758.99   44.29
   0   5 -14  781.43   41.43
   0  -5 -14  833.09   23.40
   0   5 -14  793.54   22.69
   0   5 -14  826.36   25.16
   0   5 -15  137.81   10.66
   0   5 -15  121.90   17.02
   0   5 -15  139.91    9.66
   0  -5 -15  136.21   19.33
   0  -5 -15  139.87   10.09
   0   5 -16    8.85    3.12
   0   5 -16    7.32    2.30
   0  -5 -16    8.63    2.64
   0   5 -16    9.70    6.10
   0  -5 -16   10.40    4.99
   0   5 -17  157.78   11.76
   0  -5 -17  139.32   20.51
   0   5 -17  154.39   10.49
   0  -5 -17  162.51   11.28
   0   5 -17  133.60   18.96
   0   5 -18    5.49    2.37
   0   5 -18    3.39    1.99
   0  -5 -18    5.11    2.32
   0   5 -19    0.72    1.30
   0  -5 -19    2.44    1.42
   0   5 -19   -0.36    1.46
   0   5 -19    2.00    1.80
   0   5 -20  259.81   13.14
   0   5 -20  239.40   14.06
   0  -5 -20  273.52   14.48
   0   5 -20  247.13   11.31
   0   5 -21  184.10   10.69
   0   5 -21  173.59    8.90
   0   5  21  206.19   14.14
   0  -5 -21  188.79   11.87
   0  -5 -22    0.24    2.07
   0   5  22   -0.23    1.42
   0   5 -22    0.86    1.27
   0   5  23  121.59    9.39
   0  -5 -23  123.90    8.64
   0   5 -23  109.59    7.55
   0  -5 -24   57.50    5.42
   0   5  24   53.30    5.69
   0   5 -24   50.61    4.89
   0  -5 -25    6.08    1.80
   0   5  25    3.84    1.44
   0  -5 -26   11.31    1.96
   0  -6   0   97.78   10.88
   0  -6   0   92.80    7.69
   0   6   0   92.80   13.68
   0  -6  -1    0.71    1.50
   0  -6   1    5.69    3.57
   0  -6  -1    3.50    1.52
   0   6   1    4.10    4.95
   0   6  -1    2.53    4.17
   0   6   2   20.61    8.62
   0  -6   2   20.05    5.47
   0  -6  -2   21.31    5.06
   0   6  -2   19.51    5.81
   0  -6  -2   26.06    4.73
   0  -6  -3   50.50    7.02
   0   6   3   42.36   10.60
   0  -6   3   47.15    8.30
   0   6  -3   48.85    8.31
   0   6  -4    9.00    4.55
   0   6   4    4.37    2.61
   0   6  -4    5.21    2.63
   0  -6   4    3.95    2.47
   0   6  -5  111.22   11.54
   0   6   5   96.13   10.97
   0  -6   5  114.98   14.33
   0   6   6  230.48   16.82
   0  -6   6  239.33   21.29
   0   6  -6  244.64   17.83
   0   6  -7   26.80    6.25
   0  -6   7   27.17    7.29
   0   6   7   20.34    5.32
   0  -6  -7   22.91    7.33
   0   6   8   42.97    7.52
   0   6  -8   46.85    8.62
   0  -6  -8   37.16    9.23
   0   6   9  251.43   18.15
   0  -6  -9  254.11   23.29
   0   6  -9  267.55   21.35
   0   6 -10  507.83   30.79
   0  -6 -10  542.22   34.84
   0   6 -10  502.72   29.66
   0   6  10  529.86   26.88
   0   6 -11    1.71    2.04
   0   6 -11    2.93    3.49
   0  -6 -11    2.03    2.69
   0   6 -12  132.89   17.39
   0   6 -12  136.47    9.29
   0  -6 -12  122.21   17.74
   0   6 -12  123.08   15.60
   0  -6 -12  148.17    9.95
   0   6 -13   11.57    2.92
   0  -6 -13   12.67    3.00
   0  -6 -13    7.75    5.29
   0   6 -13   13.25    3.41
   0   6 -13   14.82    5.72
   0   6 -13   14.20    5.38
   0   6 -14 1076.61   26.91
   0   6 -14 1064.92   52.74
   0  -6 -14 1071.15   27.22
   0   6 -14  973.40   27.98
   0  -6 -14  926.37   51.36
   0   6 -14  940.15   46.46
   0   6 -15  741.15   24.85
   0   6 -15  672.69   40.39
   0   6 -15  783.79   47.70
   0  -6 -15  673.04   44.28
   0   6 -15  795.84   23.45
   0  -6 -15  798.20   24.16
   0   6 -16  244.95   25.20
   0   6 -16  309.80   15.25
   0   6 -16  273.26   15.74
   0  -6 -16  323.58   15.87
   0  -6 -16  269.97   29.24
   0   6 -17   44.46    6.01
   0  -6 -17   41.95    6.16
   0   6 -18   29.47    4.84
   0   6 -18   29.38    4.34
   0  -6 -18   31.25    5.01
   0   6 -19   22.85    3.69
   0  -6 -19   24.33    4.60
   0   6 -19   22.47    4.52
   0  -6 -20    5.74    2.34
   0   6 -20    3.44    1.84
   0   6 -20    5.30    2.43
   0  -6 -21   86.97    7.94
   0   6 -21   75.62    6.10
   0   6 -21   84.37    7.52
   0  -6 -22   61.45    6.29
   0   6 -22   54.68    5.93
   0   6  22   55.63    7.05
   0   6 -22   56.44    4.69
   0  -6 -23    3.96    1.81
   0  -6  23    1.35    1.19
   0   6 -23    3.57    1.85
   0   6  23    3.77    1.58
   0   6 -24   14.00    2.57
   0  -6 -24   19.90    3.04
   0   6  24   19.01    3.75
   0  -6 -25   20.68    2.78
   0  -7   0    1.31    2.18
   0   7   0    2.00    3.16
   0   7  -1    0.53    3.96
   0  -7  -1    1.87    2.75
   0   7   1    1.22    3.30
   0  -7   1    2.91    2.80
   0  -7   2  483.31   28.08
   0   7  -2  477.82   29.27
   0  -7  -2  461.76   26.15
   0   7   2  417.20   34.30
   0  -7  -3  474.42   22.12
   0  -7   3  457.29   27.95
   0   7  -3  469.33   28.33
   0   7   3  400.90   34.40
   0  -7   4  311.39   23.92
   0   7   4  273.71   29.38
   0  -7  -4  340.43   20.18
   0  -7   5  430.09   28.62
   0  -7  -5  436.30   24.60
   0  -7   6   68.46   11.99
   0  -7   7   85.39   13.68
   0   7   7   77.03   11.07
   0  -7   8  591.91   37.77
   0   7   8  524.59   28.26
   0  -7   9   58.96   12.47
   0   7   9   61.27    9.68
   0   7 -10  869.99   23.97
   0   7 -10  628.17   34.98
   0  -7 -10  800.62   22.65
   0   7  10  717.18   19.42
   0   7  10  666.81   32.54
   0  -7  10  852.77   48.78
   0  -7 -11  456.50   17.52
   0   7 -11  343.95   26.57
   0  -7  11  402.79   34.75
   0   7  11  371.95   14.50
   0  -7 -11  364.24   31.63
   0   7 -11  473.08   17.94
   0  -7 -12  219.45   25.05
   0  -7  12  277.36   29.82
   0  -7 -12  275.52   13.81
   0   7 -12  206.76   20.92
   0   7 -12  284.92   13.97
   0  -7 -13  570.46   40.63
   0  -7  13  695.90   48.91
   0   7 -13  523.67   34.35
   0   7 -13  710.53   22.43
   0  -7 -13  664.63   21.65
   0   7 -14  441.48   18.26
   0  -7 -14  431.82   17.68
   0  -7  14  448.98   40.25
   0  -7 -14  358.74   33.19
   0   7 -14  334.18   28.02
   0   7 -15   11.72    3.58
   0  -7 -15   12.43    3.69
   0  -7 -15   17.63    8.31
   0   7 -16   31.27    4.64
   0  -7 -16   32.71    5.42
   0   7 -16   29.08    5.26
   0   7 -17  101.71    9.26
   0   7 -17   91.21    7.59
   0  -7 -17   99.53    8.88
   0   7 -18   25.48    4.78
   0  -7 -18   22.12    4.33
   0   7 -18   22.37    3.90
   0   7 -19    7.27    2.12
   0   7 -19    7.74    2.97
   0  -7 -19    3.94    1.99
   0   7 -20   34.32    5.16
   0   7 -20   29.18    3.97
   0  -7 -20   28.56    4.83
   0  -7 -21   41.43    5.21
   0   7 -21   39.42    4.28
   0   7 -21   39.57    5.19
   0   7 -22    2.90    1.70
   0  -7 -22    0.26    1.08
   0   7 -22    1.79    1.30
   0  -7  22    0.77    1.30
   0   7  22    0.99    1.42
   0   7 -23    6.61    2.15
   0  -7 -23    9.41    2.17
   0   7  23   10.72    2.81
   0   7  24  107.77    6.97
   0  -7 -24  109.85    6.30
   0   8   0   17.54    5.94
   0  -8   0   20.70    5.82
   0   8   1   97.58   16.44
   0  -8  -1   87.81   12.57
   0   8  -1   90.43   14.33
   0  -8   1  102.64   13.85
   0   8   2    2.51    3.09
   0   8  -2    1.31    3.23
   0  -8   2    0.47    3.23
   0  -8   3  158.86   17.85
   0   8   3  144.90   22.09
   0   8  -3  175.97   19.02
   0  -8   4    0.12    2.90
   0   8   4    2.17    4.90
   0   8   5  148.92   23.86
   0  -8   5  165.70   19.19
   0   8   6   87.11   18.93
   0  -8   6  122.25   16.81
   0  -8   7  266.64   25.77
   0   8  -8    1.74    1.73
   0  -8   8   -1.35    2.25
   0   8   8    2.83    1.83
   0   8  -8    3.69    2.19
   0  -8  -8    0.95    1.30
   0   8   9 1017.38   24.02
   0  -8  -9 1092.10   27.21
   0  -8   9 1034.67   54.36
   0   8  -9 1114.55   29.03
   0   8  10  631.46   19.24
   0  -8 -10  722.10   22.30
   0  -8  10  669.64   45.21
   0   8 -10  733.95   23.87
   0  -8 -10  689.68   40.38
   0  -8 -11 1015.51   26.64
   0   8 -11 1018.98   28.76
   0   8 -11  939.60   24.16
   0  -8  11  916.30   54.41
   0   8 -12  600.55   17.63
   0  -8  12  644.37   46.68
   0   8 -12  663.52   22.97
   0   8 -12  603.22   19.88
   0  -8 -12  631.59   21.27
   0   8 -13    2.42    2.32
   0  -8 -13    2.42    1.94
   0   8 -13    3.47    2.01
   0   8 -13    2.39    1.74
   0   8 -14   46.87    5.71
   0  -8 -14   47.32    6.21
   0   8 -14   49.51    6.60
   0   8 -15  441.95   19.50
   0  -8 -15  410.09   17.86
   0   8 -15  393.47   16.10
   0   8 -16    4.28    2.37
   0   8 -16    1.90    1.99
   0  -8 -16    2.61    2.50
   0   8 -17  255.48   12.62
   0  -8 -17  276.12   14.43
   0   8 -17  289.92   15.75
   0  -8 -18   11.11    3.08
   0   8 -18   14.64    3.06
   0   8 -18   17.71    4.10
   0  -8 -19   15.26    3.46
   0   8 -19   18.26    4.33
   0   8 -19   19.27    3.35
   0  -8 -20    3.24    1.85
   0   8 -20    5.70    2.67
   0  -8  20    0.07    1.48
   0   8 -20    3.26    1.38
   0   8 -21  111.14    8.74
   0   8 -21  124.75    6.97
   0  -8 -21  131.64    8.50
   0   8 -22   14.45    2.19
   0   8  22   12.39    3.32
   0  -8 -22   17.51    2.87
   0   8 -22   11.16    2.51
   0  -8 -23    9.00    1.89
   0   8 -23    8.16    2.09
   0   8  23   11.29    2.55
   0   9   0   -5.32    6.47
   0  -9   0   -0.29    4.13
   0   9   1   49.66   12.13
   0  -9   1   55.30   11.18
   0   9  -1   63.79   12.30
   0   9   2   62.60   13.60
   0  -9   2   67.51   12.58
   0   9   3   -2.85    3.79
   0  -9   3    0.60    2.61
   0  -9   4   82.90   14.17
   0   9   4   77.72   17.82
   0   9  -4   60.01    7.31
   0   9   5   18.36    9.63
   0   9   5   17.93    3.42
   0   9  -5    9.43    3.14
   0  -9   5   15.96    6.72
   0   9  -5   16.60    3.01
   0   9  -6    0.87    1.42
   0  -9   6   -1.06    2.51
   0   9   6    0.91    1.46
   0   9  -6   -1.37    2.37
   0   9   6   -0.08    4.45
   0   9   7   76.68    7.05
   0   9  -7   63.33    8.32
   0  -9  -7   74.18    7.43
   0  -9   7   72.66   14.29
   0   9   7   61.44   16.56
   0   9  -7   78.97    6.61
   0  -9  -8    4.86    2.74
   0   9   8    9.12    2.61
   0  -9   8    7.67    5.59
   0   9  -8   10.29    3.46
   0   9   8   17.91   10.71
   0   9  -8    7.66    2.38
   0   9  -9   58.43    7.53
   0  -9   9   67.18   14.66
   0   9  -9   65.66    6.35
   0   9   9   67.54    6.74
   0  -9  -9   61.30    6.79
   0   9   9   57.82   16.51
   0   9  10    7.13    2.92
   0   9 -10   10.27    2.97
   0   9 -10   13.17    3.69
   0  -9  10    6.11    5.76
   0   9  10    9.81    7.84
   0   9 -10    9.68    2.69
   0  -9 -10    9.77    2.87
   0   9 -11  980.32   30.91
   0  -9 -11 1042.80   27.69
   0   9 -11  996.11   25.19
   0   9  11 1000.22   77.99
   0   9 -11  977.93   23.39
   0   9 -12   96.36    8.13
   0   9 -12   89.71    9.48
   0   9 -12   91.05    7.10
   0  -9 -12  105.92    8.92
   0   9 -13  209.82   14.70
   0   9 -13  234.50   12.64
   0  -9 -13  239.64   13.41
   0   9 -13  207.34   10.31
   0  -9 -14   67.47    7.57
   0   9 -14   74.33    7.13
   0   9 -14   75.61    8.79
   0  -9 -15    1.42    1.53
   0   9 -15    1.82    1.69
   0   9 -15    0.71    1.53
   0  -9 -16    6.31    2.67
   0   9 -16    8.39    2.77
   0   9 -16    9.61    3.26
   0  -9 -17   30.68    4.74
   0   9 -17   34.20    4.54
   0   9 -17   35.81    6.18
   0   9 -18  149.36    8.76
   0   9 -18  140.05   11.16
   0  -9 -18  143.13    9.68
   0  -9  19    5.79    3.10
   0  -9 -19   17.93    3.35
   0   9 -19   10.58    3.43
   0   9 -19   16.66    3.03
   0   9 -20    2.15    1.28
   0  -9 -20    4.02    1.55
   0   9 -20    2.73    2.02
   0  -9  20    0.33    1.48
   0   9 -21   52.62    5.76
   0  -9 -21   69.78    5.41
   0   9  21   65.32    6.64
   0   9 -21   60.69    4.48
   0  -9  22    0.20    1.38
   0  -9 -22    0.91    1.00
   0   9  22    2.16    1.46
   0   9 -22   -0.89    1.13
   0  10   0    2.50    1.65
   0  10   1  101.42    7.64
   0  10  -1  107.30    8.06
   0 -10   1   88.06   15.36
   0 -10  -1   89.14    7.67
   0  10   2   17.64    3.46
   0  10  -2   24.16    4.31
   0 -10  -2   19.95    3.63
   0  10  -2    9.68    3.68
   0 -10   2   12.42    6.26
   0  10   2   19.29    3.48
   0  10   3   63.77    5.82
   0  10  -3   43.36    6.93
   0  10  -3   70.02    6.71
   0 -10   3   49.86   12.29
   0  10   3   67.62    6.31
   0 -10  -3   66.96    6.71
   0 -10   4   36.31   10.57
   0  10  -4   29.23    6.09
   0  10  -4   37.89    4.47
   0 -10  -4   42.76    5.55
   0  10   4   37.64    4.89
   0  10  -5   97.35    7.95
   0 -10   5   99.59   10.73
   0  10   5   86.11    7.42
   0  10  -5   65.40    8.36
   0 -10   5   73.73   14.96
   0  10  -5   87.59    6.86
   0  10   6   40.92    5.39
   0 -10   6   31.70    6.90
   0  10  -6   37.02    4.52
   0 -10   6   22.65    8.74
   0  10  -6   23.02    5.04
   0  10  -6   40.77    5.22
   0  10  -7   17.50    3.28
   0  10  -7   20.18    3.92
   0 -10   7   13.53    7.77
   0  10  -7   16.23    4.70
   0  10   7   18.37    3.76
   0 -10  -7   16.10    4.13
   0 -10   7   16.78    5.19
   0  10  -8    3.57    2.08
   0  10  -8    2.40    1.72
   0 -10  -8    1.47    1.73
   0  10   8    2.51    2.32
   0  10  -8    1.19    2.18
   0 -10  -9  186.73   12.12
   0  10  -9  193.94   11.00
   0  10   9  184.72   11.58
   0  10  -9  164.03   13.97
   0  10  -9  182.82   10.52
   0  10 -10  737.14   20.89
   0  10 -10  727.36   21.21
   0 -10 -10  764.13   23.79
   0  10 -11 1107.21   26.45
   0  10 -11 1068.92   24.57
   0 -10 -11 1070.21   28.66
   0 -10 -12  274.53   14.45
   0  10 -12  270.02   17.39
   0  10 -12  273.36   12.16
   0  10 -12  284.38   13.57
   0  10 -13   35.46    6.71
   0  10 -13   44.18    5.55
   0 -10 -13   33.56    5.59
   0  10 -13   40.75    4.73
   0  10 -14    6.82    2.38
   0  10 -14    4.19    2.68
   0  10 -14    5.37    1.93
   0 -10 -14    8.95    2.94
   0 -10  15   68.55    9.41
   0 -10 -15   79.55    7.36
   0  10 -15   69.94    9.00
   0  10 -15   78.82    6.95
   0  10 -16   11.63    2.83
   0  10 -16    6.65    3.27
   0 -10 -16   10.32    2.82
   0 -10  16   11.98    4.21
   0 -10  17    1.95    2.11
   0 -10 -17    2.64    1.47
   0  10 -17   -0.34    2.09
   0  10 -17    0.26    1.16
   0  10 -18   22.40    4.75
   0 -10 -18   30.61    4.14
   0  10 -18   28.81    3.49
   0  10 -19    6.29    1.66
   0 -10 -19    8.37    1.97
   0 -10  19    3.55    1.60
   0  10 -19    3.56    1.88
   0  10  20   41.31    5.10
   0  10 -20   34.92    4.63
   0 -10 -20   42.35    3.98
   0 -10  21   -0.21    1.13
   0  10 -21    0.77    0.92
   0  10  21    1.50    1.23
   0  11   0   -0.33    1.34
   0 -11   0    0.16    1.32
   0  11  -1    9.34    2.66
   0 -11  -1    6.63    2.28
   0  11   1    5.74    2.14
   0 -11  -2   13.16    3.54
   0  11   2   15.49    3.02
   0  11   2   13.86    2.71
   0  11  -2   12.65    2.95
   0  11   3   15.07    2.93
   0  11  -3    9.50    3.74
   0 -11  -3   16.79    3.50
   0  11   3   16.56    3.21
   0  11  -3   15.05    3.16
   0  11  -4   10.15    3.76
   0  11   4   12.87    2.84
   0 -11  -4   14.01    3.13
   0  11  -4   16.67    3.59
   0  11   5   20.41    3.88
   0  11  -5   12.04    4.63
   0  11  -5   22.11    3.93
   0 -11   5   17.99    5.48
   0  11  -5   20.27    3.53
   0  11  -6   14.32    4.93
   0 -11  -6   18.07    3.88
   0  11   6   18.96    3.86
   0  11  -6   17.46    3.24
   0  11  -6   15.32    3.37
   0 -11   6   24.99    5.67
   0  11  -7   35.46    5.04
   0  11  -7   27.21    6.08
   0 -11  -7   29.23    5.12
   0 -11   7   27.19    6.87
   0  11   7   35.61    5.23
   0  11  -7   29.85    4.20
   0  11  -8   42.08    7.02
   0  11   8   50.31    6.15
   0  11  -8   54.07    6.10
   0  11  -8   52.74    5.53
   0 -11   8   65.01    9.16
   0 -11  -8   49.71    6.44
   0  11  -9    3.48    2.04
   0  11  -9    2.91    1.84
   0  11  -9   -0.64    2.03
   0 -11  -9    2.53    1.81
   0 -11   9    1.31    2.89
   0  11 -10  106.59    7.94
   0  11 -10  102.81    7.92
   0 -11 -10  108.16    9.17
   0  11 -10   88.54   10.51
   0 -11  11   -1.41    1.54
   0  11 -11   -0.51    1.32
   0  11 -11    1.20    1.30
   0  11 -11    0.20    1.94
   0 -11 -11   -1.19    1.47
   0  11 -12   40.42    4.60
   0  11 -12   38.70    4.96
   0 -11 -12   38.80    5.45
   0 -11  12   47.72    7.95
   0  11 -12   29.64    6.24
   0 -11 -13    3.73    2.07
   0 -11  13    1.59    2.13
   0  11 -13    0.85    1.84
   0  11 -13    3.33    1.86
   0  11 -13    1.83    1.82
   0  11 -14  188.41   10.09
   0 -11 -14  194.62   10.73
   0  11 -14  184.02    8.88
   0  11 -15   74.06    6.27
   0 -11 -15   75.19    6.51
   0 -11  15   77.93    9.32
   0  11 -15   54.57    7.44
   0 -11  16   -0.21    1.60
   0  11 -16   -2.89    2.39
   0 -11 -16   -0.60    1.39
   0  11 -16    0.15    1.11
   0  11 -17   -0.05    2.05
   0 -11  17    1.40    1.71
   0  11 -17   -0.44    1.24
   0 -11 -17   -0.27    1.16
   0 -11 -18   12.34    2.27
   0  11 -18    9.63    2.71
   0 -11  18   12.15    3.36
   0 -11  19    1.68    1.23
   0  11 -19    4.04    1.70
   0 -11 -19    4.46    1.38
   0 -11  20    1.89    1.17
   0  11 -20    5.62    1.65
   0  12   0    8.82    2.36
   0 -12   0   14.28    3.37
   0 -12   1    6.43    2.81
   0  12   1    6.74    2.03
   0 -12  -1    5.71    2.45
   0  12  -1    5.93    2.21
   0  12  -2   33.31    4.43
   0 -12  -2   28.89    4.70
   0  12   2   29.84    4.12
   0 -12   2   27.51    4.81
   0 -12   3   93.34    8.38
   0  12  -3  113.57    8.32
   0 -12  -3   98.01    8.39
   0  12   3  114.97    7.91
   0  12   3  113.00    7.67
   0  12   4  111.84    8.04
   0 -12  -4   94.70    8.21
   0 -12  -4  100.91    9.80
   0  12  -4  116.98    8.49
   0  12   5    9.21    2.67
   0  12  -5    8.98    2.36
   0 -12  -5    6.30    2.77
   0  12  -6   60.38    8.84
   0 -12   6   88.08   10.73
   0  12   6   88.76    7.51
   0  12  -6   89.56    7.57
   0 -12  -6   82.83    8.49
   0  12  -7   14.24    3.01
   0  12  -7   11.09    4.32
   0 -12  -7   12.84    3.35
   0 -12   7   10.25    4.45
   0 -12  -8  159.99   10.87
   0  12  -8  158.18   10.04
   0 -12   8  145.89   13.82
   0 -12  -9    0.64    1.25
   0  12  -9    1.84    1.88
   0  12  -9   -1.80    2.77
   0 -12   9    0.04    1.48
   0 -12 -10   59.83    6.33
   0  12 -10   59.55    5.68
   0  12 -10   52.74    7.91
   0  12 -10   58.92    5.57
   0  12 -11  219.76   10.47
   0 -12 -11  236.12   12.01
   0  12 -11  223.98   10.58
   0  12 -12    0.71    1.41
   0  12 -12   -1.40    1.15
   0  12 -12    0.90    1.75
   0 -12 -12   -2.36    1.04
   0 -12  12   -1.33    2.19
   0 -12 -13    4.78    2.10
   0  12 -13   -0.19    2.02
   0  12 -13    3.06    1.55
   0 -12  13    1.93    1.87
   0 -12  14   53.54    7.30
   0  12 -14   44.76    4.00
   0 -12 -14   45.47    4.80
   0  12 -14   35.33    5.88
   0 -12 -15   10.20    2.24
   0 -12  15   15.47    4.16
   0  12 -15    8.98    3.19
   0 -12  16   26.22    4.93
   0 -12  16   26.48    3.59
   0 -12 -16   19.08    2.83
   0  12 -16   22.15    4.03
   0 -12  17   -0.11    1.08
   0 -12  17    1.90    1.22
   0 -12  17    0.41    0.82
   0  12 -17   -0.36    1.27
   0 -12 -17    1.18    0.84
   0 -12  18   65.28    6.56
   0  13   0   -0.72    1.24
   0 -13   0   -0.89    1.34
   0  13  -1   16.87    3.01
   0 -13   1   20.97    4.31
   0 -13  -1   16.46    3.55
   0  13   1   19.08    3.39
   0  13   2  120.64    7.61
   0 -13   2  106.04    8.40
   0 -13  -2  108.31    8.53
   0  13  -2  123.14    8.16
   0 -13  -3   -0.34    2.32
   0 -13   3    0.01    2.50
   0  13  -3   -0.39    1.56
   0  13   3    2.08    1.22
   0 -13   4  247.81   12.79
   0 -13  -4  276.49   14.84
   0  13  -4  272.07   12.21
   0 -13   5   24.84    4.26
   0 -13  -5   21.37    4.33
   0  13  -5   25.38    3.98
   0 -13   6    8.25    2.81
   0 -13  -6    4.25    2.43
   0  13  -6    7.86    2.37
   0  13  -7  135.27    8.59
   0 -13   7  118.37    8.62
   0 -13  -7  123.03    9.33
   0 -13  -8    2.69    1.63
   0 -13   8    0.17    1.50
   0  13  -8    1.38    1.17
   0 -13  -9   -2.36    1.65
   0  13  -9    0.15    1.15
   0 -13   9    2.14    2.02
   0 -13 -10   -1.79    1.74
   0  13 -10    0.72    1.02
   0 -13  11   11.74    3.76
   0  13 -11    9.97    2.04
   0 -13 -11    8.35    2.38
   0  13 -12    1.10    1.28
   0 -13  12   -1.19    1.37
   0 -13 -12    2.12    1.56
   0  13 -13   14.40    2.17
   0 -13  13   15.04    2.83
   0 -13  13   20.58    4.45
   0 -13 -13   14.33    2.45
   0 -13 -14    3.13    1.56
   0 -13  14    8.11    2.86
   0 -13  14    4.94    1.78
   0  13 -14    6.68    1.31
   0 -13  15   -0.92    1.30
   0 -13  15    0.44    0.78
   0  14   0    3.87    1.54
   0 -14   0    4.89    2.62
   0  14  -1  101.28    6.62
   0 -14   1   99.83    7.85
   0 -14  -1   98.57    7.53
   0  14   1   97.85    6.26
   0  14   2  186.84    8.39
   0  14  -2  185.06    8.93
   0 -14   2  166.26    9.99
   0 -14  -2  175.34    9.89
   0  14  -3  183.18    8.98
   0 -14   3  169.68    9.94
   0 -14   4   24.81    4.06
   0  14  -4   28.84    3.74
   0 -14   5   30.48    4.13
   0  14  -5   34.28    3.99
   0  14  -6    0.49    1.12
   0 -14   6    1.75    1.50
   0 -14   7    9.17    2.53
   0  14  -7    9.14    2.00
   0  14  -8    1.54    0.95
   0 -14   8   -0.66    1.06
   0 -14   9    8.80    2.35
   0  14  -9    7.40    1.76
   0  14  -9   10.02    2.26
   0 -14  10   22.55    3.18
   0  14 -10   19.68    2.69
   0  14 -10   22.12    2.73
   0  14 -11    7.35    1.50
   0 -14  11    5.14    1.76
   0  14 -11    5.91    1.47
   0  14 -12    1.66    0.87
   0 -14  12    2.30    0.90
   0  14 -12    2.95    1.20
   0 -14  13   11.29    1.90
   0  15   0    1.38    1.10
   0 -15   0    3.30    2.10
   0 -15   1   69.72    5.43
   0  15  -1   72.77    4.73
   0  15   1   74.87    4.52
   0 -15   2   48.04    5.36
   0  15  -2   31.68    3.39
   0 -15   3  461.46   13.89
   0  15  -3  508.31   12.63
   0  15  -4   78.33    5.00
   0 -15   4   68.08    5.36
   0 -15   5   56.71    4.81
   0  15  -5   61.42    4.42
   0 -15   6    0.90    1.19
   0  15  -6    2.12    1.01
   0 -15   7    0.56    0.80
   0  15  -7   -0.79    0.87
   0  15  -8   11.70    1.90
   0 -15   8   11.92    2.09
   0  15  -9    8.55    1.56
   0 -15   9    6.62    1.63
  -1   0   0    0.43    1.80
   1   0   0   -0.82    1.34
   1   0   1  636.96   13.13
   1   0  -1  621.72   15.59
   1   0   1  652.64   16.12
  -1   0  -1  676.51   15.87
   1   0  -1  612.59   11.59
   1   0  -1  648.71   16.02
   1   0  -2 2237.75   30.87
   1   0  -2 2248.43   17.12
   1   0  -2 2337.30   32.80
   1   0   2 2256.56   24.68
   1   0   2 2163.84   31.08
   1   0  -2 2350.42   27.59
   1   0   3  218.88    8.74
   1   0   3  209.00   10.41
   1   0  -3  218.92    9.37
   1   0  -4 6215.00   55.17
   1   0   4 6339.77   62.70
   1   0  -5  689.16   20.16
  -1   0  -5  735.39   22.44
   1   0   5  703.75   22.85
   1   0  -6   28.02    4.53
  -1   0  -6   25.63    4.74
   1   0  -7  400.56   18.11
  -1   0  -7  428.36   19.15
   1   0  -8  578.02   23.43
  -1   0  -8  602.12   24.53
   1   0  -9  469.59   22.60
  -1   0  -9  489.16   23.62
   1   0 -10  129.45   12.70
  -1   0 -10  139.77   13.38
  -1   0 -11    8.53    3.37
   1   0 -11    6.76    3.49
  -1   0 -12  126.78   14.23
   1   0 -12  133.43   14.74
  -1   0 -13   10.84    4.66
   1   0 -13   12.85    5.77
  -1   0 -14  510.92   32.35
   1   0 -14  522.81   33.11
   1   0  14  539.06   32.00
   1   0  15    1.02    2.93
  -1   0 -15    0.92    2.51
   1   0 -15   -0.61    1.94
   1   0 -16   44.08    5.23
   1   0 -16   54.37    5.99
   1   0  16   50.87    6.93
   1   0  16   50.61   10.25
  -1   0 -16   44.38   10.51
  -1   0 -16   50.01    5.97
   1   0 -16   45.67   10.58
  -1   0 -17    3.18    3.49
   1   0 -17    2.78    1.55
  -1   0 -17    4.24    1.82
   1   0 -17    3.71    3.39
   1   0  17    2.97    2.18
   1   0 -17    3.67    1.68
   1   0 -18   13.63    5.44
  -1   0 -18   13.58    6.31
   1   0  18   21.35    5.09
   1   0 -18   14.29    3.16
  -1   0 -18   17.28    3.92
   1   0 -18   14.00    3.14
   1   0  19  106.57   11.04
   1   0 -19   85.17    7.70
   1   0 -19   87.95    7.73
  -1   0 -19   91.24    8.76
   1   0 -20   46.59    5.96
  -1   0 -20   51.93    6.60
   1   0 -20   46.85    5.59
   1   0  20   46.56    7.48
   1   0 -21   25.93    4.23
   1   0  21   29.92    6.38
  -1   0 -21   25.32    4.74
   1   0 -21   26.61    4.15
   1   0 -22   71.28    7.17
   1   0 -22   73.62    6.60
   1   0  22   75.75    9.46
  -1   0 -22   77.90    7.78
   1   0 -23  176.98    9.55
   1   0  23  202.91   15.02
  -1   0 -23  196.80   11.98
   1   0 -23  187.72   11.39
   1   0  24   55.76    8.24
   1   0 -24   47.55    5.41
  -1   0 -24   52.43    5.70
   1   0 -24   46.31    4.31
  -1   0 -25   13.43    2.83
   1   0 -25    9.43    2.57
  -1   0 -26   72.89    5.63
   1   0 -26   74.84    5.44
  -1  -1 -27   73.71    4.77
  -1  -1 -26   49.55    4.57
   1   1 -26   47.78    4.27
  -1  -1 -25   86.62    6.79
   1   1 -25   84.59    5.22
   1   1 -25   90.98    6.73
  -1  -1 -24  142.98    9.46
   1   1 -24  120.56    7.21
   1   1 -24  135.89    8.89
  -1  -1 -23   32.89    4.76
   1   1 -23   28.40    4.57
   1   1 -23   30.23    3.97
   1   1 -22   11.63    2.95
   1   1 -22   12.78    2.68
  -1  -1 -22   11.86    3.49
   1  -1  22   11.04    3.76
  -1  -1 -21   91.52    8.57
   1  -1  21   88.63   10.78
   1   1 -21   82.32    7.67
   1   1 -21   87.73    7.51
   1   1 -20  103.44    8.39
  -1  -1 -20  101.33    9.13
   1  -1  20  111.27   12.14
   1   1 -20   94.63    8.34
  -1  -1 -19  156.44   11.18
   1  -1  19  168.30   14.28
   1   1 -19  149.22   10.56
   1   1 -19  177.43   11.07
  -1  -1 -18  129.50   10.26
   1   1 -18  134.83   19.98
   1   1 -18  123.58    9.35
   1   1 -18  134.28    9.61
   1  -1  18  148.42   13.07
  -1  -1 -18  111.57   17.77
  -1  -1 -17  201.99   12.23
  -1  -1 -17  177.69   21.03
   1   1 -17  179.73   11.28
   1   1 -17  207.72   11.98
   1   1 -17  194.92   22.63
   1  -1  17  210.89   15.22
   1  -1  16   32.02    5.50
  -1  -1 -16   27.30    8.34
   1   1 -16   29.26    4.37
   1  -1  16   23.40    7.24
  -1  -1 -16   28.35    4.59
   1   1 -16   25.22    7.84
   1   1 -16   26.46    4.13
  -1  -1 -15  114.24   15.90
   1   1 -15  121.69   16.46
  -1  -1 -15  116.73    8.83
   1   1 -15  127.17    8.97
  -1  -1 -14  243.42   22.11
   1   1 -14  252.35   22.59
   1   1 -13  319.60   24.13
  -1  -1 -13  319.74   24.14
   1   1 -12  309.23   22.39
  -1  -1 -12  279.06   21.24
   1   1 -11   86.86   11.26
  -1  -1 -11   91.76   11.57
   1   1 -10  184.71   15.27
  -1  -1 -10  167.39   14.67
  -1  -1  -9  527.99   24.69
   1   1  -9  589.80   25.57
  -1  -1  -8  662.34   25.69
   1   1  -8  668.95   25.31
  -1  -1  -7  213.49   13.58
   1   1  -7  223.05   13.48
  -1  -1  -6  537.06   19.84
   1  -1   6  552.07   21.87
   1   1  -6  569.51   19.62
   1  -1   5 1726.11   35.93
   1   1  -5 1709.70   30.58
  -1  -1  -5 1745.03   32.36
  -1  -1  -4  447.88   14.95
   1  -1   4  457.11   17.07
   1   1  -4  440.11   13.60
   1   1  -3 6174.40   48.14
   1   1  -3 6298.90   43.28
   1  -1   3 6034.49   59.38
  -1  -1  -3 6358.90   48.86
   1  -1   3 6056.44   57.88
   1  -1   2 3777.43   42.19
  -1  -1  -2 3898.52   32.41
   1   1  -2 3799.27   34.57
   1   1  -2 3792.00   26.73
   1   1  -2 3741.67   31.09
   1  -1   2 3761.49   44.31
   1   1  -1  825.89   15.74
  -1  -1  -1  817.59   12.22
   1  -1   1  845.69   19.14
   1  -1   1  866.18   20.97
   1   1  -1  837.71   15.73
   1   1   0   42.85    3.99
   1   1   0   41.12    3.62
   1  -1   0   47.30    5.02
  -1   1   0   38.99    6.40
   1  -1   0   47.11    4.85
  -1   1  -1  828.03   24.29
   1   1   1  868.91   19.18
   1  -1  -1  835.80   14.68
   1   1   1  807.45   16.72
   1  -1  -1  879.37   20.68
   1   1   2 3911.57   44.35
   1  -1  -2 3751.56   44.04
   1  -1  -2 3813.31   43.25
   1   1   2 3647.99   40.93
  -1   1  -2 3926.90   50.26
   1  -1  -3 6252.50   58.65
   1   1   3 6297.19   58.58
   1   1   3 6311.00   61.05
   1   1   4  432.33   18.23
   1  -1  -4  429.18   16.30
   1   1   4  449.07   17.24
   1  -1  -5 1724.79   34.88
   1  -1  -6  573.55   21.46
   1  -1  -7  207.68   13.77
  -1   1  -7  240.55   15.37
   1  -1  -8  641.01   25.58
  -1   1  -8  718.20   28.01
   1   1   9  580.96   26.03
  -1   1  -9  586.77   26.41
   1  -1  -9  545.93   25.23
   1   1  10  175.14   15.10
  -1   1 -10  170.93   15.16
   1  -1 -10  174.53   15.12
   1  -1 -11   93.36   11.70
  -1   1 -11   81.68   11.30
   1   1  11   99.00   12.18
  -1   1 -12  322.85   23.38
   1  -1 -12  305.37   22.68
   1   1  12  298.84   21.84
   1   1  13  348.91   24.76
   1  -1 -13  322.44   24.69
  -1   1 -13  340.39   25.16
   1   1  14  243.13   21.33
  -1   1 -14  225.28   21.91
   1  -1 -14  241.08   22.77
  -1   1 -15  134.96    9.81
  -1   1 -15  117.54   16.63
   1   1  15  125.42   15.93
   1  -1 -15  124.17   17.21
   1   1  15  148.57   11.54
   1  -1 -16   24.74    4.17
  -1   1 -16   21.91    7.37
  -1   1 -16   24.44    4.65
   1  -1 -16   28.85    8.29
   1   1  16   32.44    5.58
   1   1  16   27.99    7.45
   1  -1 -17  190.26   11.47
   1   1  17  232.99   15.39
  -1   1 -17  202.48   12.72
   1  -1 -17  203.71   24.13
   1  -1 -17  198.48   11.45
  -1   1 -17  187.74   22.86
   1  -1 -18  130.82    9.76
   1   1  18  147.57   12.36
  -1   1 -18  135.50   10.72
   1  -1 -18  126.00   19.47
   1  -1 -18  134.71    9.64
  -1   1 -18  123.30   19.45
   1  -1 -19  147.64   10.57
   1   1  19  159.50   13.13
  -1   1 -19  155.32   11.49
   1  -1 -19  157.25   10.42
   1  -1 -20  100.60    8.65
   1   1  20  115.49   11.23
   1  -1 -20  101.50    8.22
  -1   1 -20  107.41    9.53
   1  -1 -21   84.31    7.28
  -1   1 -21   90.23    8.73
   1   1  21   87.97    9.72
   1  -1 -21   82.22    7.75
   1  -1 -22   10.40    2.93
   1   1  22   10.19    3.34
   1  -1 -22   10.93    2.68
  -1   1 -22   13.18    3.49
  -1   1 -23   28.79    4.59
   1  -1 -23   29.46    4.53
   1  -1 -23   26.93    3.58
   1   1  23   32.95    6.37
   1  -1 -24  136.74    9.12
   1   1  24  138.79   11.54
  -1   1 -24  132.49    9.19
  -1   1 -25   87.81    6.79
   1  -1 -25   84.32    6.58
   1   1  25   97.92    9.30
   1  -1 -26   45.03    4.21
  -1   1 -26   46.31    4.35
  -1  -2 -26   21.23    3.01
   1   2 -25  100.18    6.68
   1   2 -25   96.45    5.68
  -1  -2 -25   98.90    7.19
   1   2 -24   32.00    4.31
   1   2 -24   25.41    3.26
  -1  -2 -24   30.28    4.29
   1   2 -23  213.45   10.44
   1   2 -23  230.71   12.10
  -1  -2 -23  228.95   12.50
   1   2 -22  164.15   10.61
  -1  -2 -22  173.77   11.30
   1   2 -22  165.80    9.82
   1   2 -21  213.09   11.76
  -1  -2 -21  220.36   12.99
   1   2 -21  217.69   12.59
   1   2 -20   23.86    4.05
   1  -2  20   25.83    6.65
  -1  -2 -20   21.31    4.16
   1   2 -20   24.95    4.39
  -1  -2 -19  162.78   11.31
   1  -2  19  182.93   16.03
   1   2 -19  169.29   10.92
   1   2 -19  154.51   10.77
  -1  -2 -18   31.67    9.44
   1   2 -18   27.34    8.69
   1  -2  18   41.30    7.86
   1   2 -18   38.54    5.28
  -1  -2 -18   35.55    5.38
   1   2 -18   37.33    5.21
   1   2 -17    2.27    1.16
   1   2 -17    2.27    1.53
   1   2 -17    2.94    3.68
   1  -2  17    6.62    4.08
  -1  -2 -17    3.58    3.88
  -1  -2 -17    3.05    2.33
   1   2 -16   34.66    4.86
   1   2 -16   26.61    8.02
   1   2 -16   30.78    4.43
  -1  -2 -16   34.63    4.90
  -1  -2 -16   27.40    8.17
   1  -2  16   36.01    6.85
  -1  -2 -15  186.94   11.21
   1   2 -15  163.01   18.87
  -1  -2 -15  160.15   18.79
   1   2 -15  194.24   11.36
   1   2 -14    1.97    2.58
  -1  -2 -14    5.25    4.05
  -1  -2 -13  115.09   14.40
   1   2 -13  125.60   15.14
  -1  -2 -12  126.43   14.30
   1   2 -12  127.12   14.35
  -1  -2 -11  663.37   31.18
   1   2 -11  693.70   32.10
   1   2 -10   66.35    9.32
  -1  -2 -10   64.29    9.28
   1   2  -9  885.71   31.75
  -1  -2  -9  812.30   30.68
   1   2  -8 1614.49   39.71
  -1  -2  -8 1538.21   39.60
   1   2  -7 1112.33   30.13
  -1  -2  -7 1027.80   30.04
   1  -2   7 1107.35   34.14
   1   2  -6 2627.57   42.04
   1  -2   6 2742.07   49.62
   1   2  -5 2958.13   39.86
   1  -2   5 3013.65   49.42
  -1  -2  -5 2932.91   43.50
  -1  -2  -4  613.13   18.08
   1  -2   4  639.46   21.43
   1   2  -4  613.39   15.96
   1  -2   4  623.06   23.05
  -1  -2  -3  992.49   20.19
   1   2  -3  918.55   14.59
   1  -2   3  940.41   24.84
   1  -2   3  940.54   26.51
   1   2  -3  901.33   16.06
   1   2  -2  552.68    9.20
   1  -2   2  604.32   19.56
   1  -2   2  568.38   19.37
  -1  -2  -2  611.94   13.01
   1   2  -2  586.56   15.54
  -1  -2  -1   48.67    2.17
  -1  -2  -1   53.74    2.87
   1  -2   1   54.29    5.89
   1   2  -1   51.49    4.77
   1   2   0 1306.04   24.16
   1   2   0 1078.84   17.91
  -1   2   0 1168.76   37.52
   1  -2   0 1305.04   27.24
   1   2   1   43.31    4.91
  -1   2  -1   43.46    7.34
   1   2   1   51.20    5.21
   1  -2  -1   47.30    5.79
  -1   2  -2  580.73   22.77
   1  -2  -2  579.44   19.50
   1   2   2  582.63   18.40
   1   2   3  912.73   24.35
   1  -2  -3  903.88   25.75
  -1   2  -3  975.75   29.27
   1  -2  -3  927.80   25.21
   1  -2  -4  640.95   22.42
   1   2   4  626.03   21.56
   1  -2  -5 2906.07   49.96
   1   2   5 2811.48   47.88
   1  -2  -6 2505.63   48.73
   1   2   6 2570.56   48.51
   1   2   7 1051.59   32.39
   1  -2  -7 1034.47   33.20
   1  -2  -8 1469.68   41.54
   1   2   8 1534.46   41.26
  -1   2  -9  909.87   35.18
   1   2   9  854.76   32.10
   1  -2  -9  818.42   32.54
   1   2  10   65.31    9.50
   1  -2 -10   64.46    9.88
  -1   2 -10   59.39    9.58
   1   2  11  718.26   32.62
   1  -2 -11  632.91   32.12
  -1   2 -11  703.14   33.54
   1  -2 -12  117.81   14.61
  -1   2 -12  127.36   15.14
   1   2  12  128.47   14.54
  -1   2 -13  121.67   15.59
   1  -2 -13  124.40   15.75
   1   2  13  125.92   15.01
   1   2  14    0.21    1.87
  -1   2 -14    6.65    4.60
   1  -2 -14    3.66    3.02
   1  -2 -15  178.37   10.49
   1  -2 -15  161.94   20.07
   1   2  15  175.60   18.63
  -1   2 -15  184.25   11.97
  -1   2 -15  192.51   21.68
  -1   2 -16   29.43    4.85
   1  -2 -16   26.07    4.17
   1  -2 -16   28.30    8.50
  -1   2 -16   24.79    7.91
  -1   2 -17    0.73    3.26
   1  -2 -17    7.56    5.76
  -1   2 -17    4.34    2.10
   1  -2 -17    4.36    2.37
   1   2  17   -0.55    2.26
  -1   2 -18   27.99    9.23
  -1   2 -18   35.08    5.83
   1  -2 -18   39.13   11.31
   1  -2 -18   35.54    5.31
   1  -2 -18   36.65    5.05
   1   2  18   40.38    6.67
   1  -2 -19  166.95   10.66
   1   2  19  183.34   14.15
   1  -2 -19  162.71   11.11
  -1   2 -19  164.62   12.10
   1  -2 -20   23.08    4.38
   1  -2 -20   22.81    4.10
  -1   2 -20   22.33    4.57
   1   2  20   26.06    5.59
  -1   2 -21  232.44   14.04
   1   2  21  238.24   15.67
   1  -2 -21  220.75   12.93
   1  -2 -21  222.72   11.68
   1  -2 -22  172.71   11.21
  -1   2 -22  177.38   11.92
   1   2  22  175.33   13.52
   1  -2 -22  166.43    9.47
   1   2  23  227.55   14.80
  -1   2 -23  225.87   12.85
   1  -2 -23  219.56   12.26
  -1   2 -24   25.30    4.16
   1   2  24   23.74    4.93
   1  -2 -24   24.45    3.93
   1   2  25   99.10    8.96
  -1   2 -25   96.52    7.10
   1  -2 -25   96.48    7.00
   1  -2 -26   21.00    2.91
  -1  -3 -26   84.63    5.50
   1   3 -25    7.98    1.69
  -1  -3 -25    6.36    2.03
   1   3 -24   42.15    4.20
  -1  -3 -24   42.12    4.78
   1   3 -24   45.34    4.81
   1   3 -23  184.11   10.52
   1   3 -23  182.27    9.56
  -1  -3 -23  198.96   11.20
   1   3 -22  155.62   10.22
   1   3 -22  158.34    9.59
  -1  -3 -22  176.08   11.24
   1   3 -21  110.74    8.32
  -1  -3 -21  124.01    9.59
   1   3 -21  110.47    9.10
   1   3 -20   54.89    6.45
   1   3 -20   53.01    6.03
  -1  -3 -20   54.06    6.43
  -1  -3 -19  174.25   11.52
   1   3 -19  162.94   11.22
   1   3 -19  158.35   10.74
   1   3 -18   31.85    5.08
  -1  -3 -18   36.86    5.28
   1   3 -18   33.13    9.92
  -1  -3 -18   26.61    8.23
   1   3 -18   31.51    4.67
   1   3 -17   89.94   15.58
   1   3 -17   95.69    8.66
  -1  -3 -17   91.72    8.18
  -1  -3 -17   91.26   15.96
   1   3 -17   95.63    8.25
   1  -3  16    4.27    3.77
   1   3 -16    1.96    1.55
  -1  -3 -16    1.25    2.15
   1   3 -16    2.04    1.18
  -1  -3 -16    1.00    1.29
   1   3 -16   -0.69    3.32
  -1  -3 -15  258.91   13.00
   1  -3  15  272.28   18.50
   1   3 -15  271.69   24.35
  -1  -3 -15  241.57   23.26
   1   3 -15  251.21   13.00
   1   3 -15  278.98   13.81
   1   3 -14   80.35   12.62
  -1  -3 -14   74.48   12.45
   1   3 -13   90.71   12.96
  -1  -3 -13   77.41   11.89
   1   3 -12  118.19   14.00
  -1  -3 -12  113.52   13.63
   1   3 -11  379.85   23.79
  -1  -3 -11  365.90   23.14
   1   3 -10  958.57   35.48
  -1  -3 -10  851.60   33.60
  -1  -3  -9  559.36   25.75
   1   3  -9  625.42   26.66
   1   3  -8  553.73   23.38
  -1  -3  -8  519.48   23.51
   1  -3   8  562.34   26.50
  -1  -3  -7  954.07   29.72
   1   3  -7 1013.79   29.15
   1  -3   6  164.61   13.07
  -1  -3  -6  152.56   11.15
   1   3  -6  154.28   14.16
   1   3  -6  160.38   10.66
   1  -3   5 3462.26   56.37
  -1  -3  -5 3493.42   49.52
   1   3  -5 3520.49   44.44
   1   3  -5 3665.83   64.47
   1  -3   5 3700.56   66.73
   1   3  -4  307.39   17.83
   1   3  -4  309.51   11.72
  -1  -3  -4  292.48   12.98
   1  -3   4  301.37   16.07
   1  -3   4  312.05   18.28
   1  -3   3 2324.07   47.61
  -1  -3  -3 2365.44   33.18
   1  -3   3 2372.01   42.30
   1   3  -3 2375.95   47.08
   1   3  -3 2254.74   28.10
   1  -3   2  780.34   23.74
   1   3  -2  710.93   20.60
  -1  -3  -2  750.98   16.89
   1   3  -2  714.10   24.59
   1   3  -1  839.99   22.12
  -1   3   1  791.57   36.45
  -1  -3  -1  846.81   15.01
   1  -3   1  828.54   23.79
   1   3   0  847.01   14.86
   1  -3   0  897.89   24.73
   1   3   0  909.63   23.32
  -1   3   0  830.14   36.11
  -1   3  -1  828.00   33.71
   1  -3  -1  830.51   24.49
   1   3   1  840.78   23.11
   1  -3  -2  701.29   23.26
   1   3   2  715.12   22.16
  -1   3  -2  711.50   29.24
  -1   3  -3 2340.14   51.06
   1  -3  -3 2345.64   43.73
   1   3   3 2336.65   41.77
   1  -3  -4  290.35   17.31
   1   3   4  277.68   15.35
   1   3   5 3645.25   57.59
   1  -3  -5 3534.82   61.75
   1  -3  -6  151.86   13.32
   1   3   6  157.55   12.56
   1   3   7  984.31   32.80
   1  -3  -7  978.01   35.04
   1  -3  -8  520.72   26.55
   1   3   8  518.62   24.62
   1  -3  -9  608.31   30.11
   1   3   9  632.52   28.52
  -1   3 -10 1014.91   40.54
   1  -3 -10  891.72   37.98
   1   3  10  912.51   35.96
  -1   3 -11  405.21   26.88
   1   3  11  392.64   24.60
   1  -3 -11  357.83   25.33
   1  -3 -12  114.63   15.23
  -1   3 -12  115.91   15.11
   1   3  12  117.90   14.29
   1  -3 -13   80.82   13.37
  -1   3 -13   82.60   13.26
   1   3  13   83.25   12.22
  -1   3 -14   76.61   13.76
   1   3  14   73.14   11.90
   1  -3 -14   73.20   13.54
   1  -3 -15  239.69   12.44
   1   3  15  248.08   22.26
   1  -3 -15  266.71   26.66
  -1   3 -15  235.05   24.51
  -1   3 -15  264.27   14.80
  -1   3 -16   -0.45    1.31
  -1   3 -16    2.58    3.14
   1  -3 -16    5.00    2.80
   1  -3 -16    0.74    3.73
   1  -3 -17   92.32    8.84
  -1   3 -17   87.69   15.74
  -1   3 -17  104.28    9.83
   1  -3 -17   89.65   16.68
  -1   3 -18   31.98    5.39
  -1   3 -18   30.88   10.42
   1  -3 -18   31.40    4.93
   1  -3 -18   25.63    9.93
   1   3  18   45.40    7.43
   1  -3 -19  159.55   10.38
   1  -3 -19  162.93   11.40
   1   3  19  186.88   14.44
  -1   3 -19  173.93   12.74
  -1   3 -20   61.86    7.45
   1   3  20   53.05    7.74
   1  -3 -20   50.92    5.76
   1  -3 -20   55.49    6.60
   1  -3 -21  126.24    9.85
  -1   3 -21  129.12   10.57
   1   3  21  125.77   11.63
   1  -3 -22  175.25   11.25
   1   3  22  179.49   13.27
  -1   3 -22  168.62   11.55
   1  -3 -23  199.32   11.64
   1   3  23  186.69   12.83
  -1   3 -23  185.04   11.54
   1  -3 -24   42.25    5.06
   1   3  24   43.91    5.92
  -1   3 -24   40.89    5.17
   1   3  25    7.50    2.62
   1  -3 -25    5.03    1.84
   1  -3 -26   77.90    5.30
  -1  -4 -26   31.72    3.09
  -1  -4 -25   22.87    3.18
   1   4 -25   26.79    3.06
   1   4 -24    3.24    1.38
  -1  -4 -24    3.96    1.84
  -1  -4 -23    6.96    2.21
   1   4 -23    7.76    2.15
   1   4 -22  135.74    9.16
  -1   4  22  140.92   10.26
   1   4 -22  142.58    8.96
  -1  -4 -22  151.18   10.05
   1   4 -21   48.14    5.56
   1   4 -21   49.97    5.86
  -1  -4 -21   56.36    6.14
   1   4 -20   27.78    4.39
  -1  -4 -20   28.67    4.83
   1   4 -20   27.49    4.78
   1   4 -19   27.67    4.87
   1   4 -19   27.46    4.60
  -1  -4 -19   27.32    4.78
   1   4 -18  192.38   11.87
  -1  -4 -18  187.61   11.87
   1   4 -18  187.59   12.16
  -1  -4 -17   68.25    7.05
  -1  -4 -17   51.32   11.63
   1   4 -17   67.55    7.31
   1   4 -17   76.45   17.12
   1   4 -17   61.85    6.70
  -1  -4 -16   41.77   10.83
   1   4 -16   33.85    4.39
   1   4 -16   34.98    5.16
   1   4 -16   31.71    5.13
  -1  -4 -16   33.67    4.92
   1   4 -15  316.64   14.88
  -1  -4 -15  275.77   25.79
   1   4 -15  303.55   25.79
   1   4 -15  276.83   14.10
  -1  -4 -15  294.35   14.10
   1   4 -15  279.47   12.42
   1   4 -14   17.44    5.89
  -1  -4 -14   17.00    3.37
  -1  -4 -14   14.38    5.83
   1   4 -14   20.02    3.78
   1   4 -13   86.18   12.71
  -1  -4 -13   73.21   11.94
   1   4 -12   43.30    8.49
  -1  -4 -12   30.59    7.64
  -1  -4 -11  316.41   22.42
   1   4 -11  343.73   22.75
   1   4 -10  376.60   22.28
  -1  -4 -10  375.92   23.28
  -1  -4  -9 1808.02   48.74
   1   4  -9 1763.15   56.30
   1   4  -9 1787.66   45.75
  -1  -4  -8 2970.02   59.00
   1   4  -8 2818.36   68.10
   1  -4   8 2767.82   62.45
   1   4  -8 2866.08   53.81
   1   4  -7 2058.03   42.34
   1   4  -7 2022.60   55.33
  -1  -4  -7 2029.25   46.25
   1  -4   7 2243.15   61.62
   1  -4   7 2170.43   50.35
   1   4  -6   15.45    3.33
   1  -4   6   23.61    5.11
  -1  -4  -6   19.18    4.27
   1   4  -6   18.73    5.84
   1  -4   6   20.84    5.93
   1   4  -5  593.22   27.85
   1   4  -5  589.23   19.46
  -1  -4  -5  601.69   22.09
   1  -4   5  653.73   24.92
   1  -4   5  609.89   29.81
   1   4  -4  371.70   21.22
   1  -4   4  389.78   22.76
   1  -4   4  362.70   18.05
   1   4  -4  375.35   14.42
  -1  -4  -4  372.36   16.17
   1   4  -3  230.69   15.95
  -1  -4  -3  247.13   12.35
   1  -4   3  228.18   16.75
   1  -4   3  216.17   13.50
   1   4  -2  406.99   17.69
  -1  -4  -2  370.74   12.48
   1  -4   2  374.09   17.65
   1  -4   2  400.07   20.83
   1   4  -2  395.47   20.24
   1   4  -1  161.88   10.98
  -1  -4  -1  152.38    8.25
   1  -4   1  142.85   10.91
   1  -4   1  155.90   12.54
  -1   4   1  131.86   16.83
   1   4  -1  152.90    7.85
   1  -4   0   12.59    3.56
   1   4   0    9.94    2.99
  -1   4   0    6.84    4.19
   1  -4   0    9.00    3.26
  -1  -4   0   11.12    2.78
   1   4   0    6.83    1.98
   1  -4  -1  153.89   12.49
   1   4   1  162.85   11.46
  -1   4  -1  152.91   16.60
  -1  -4   1  146.52   10.33
   1   4   1  138.10   10.90
   1  -4  -1  151.47   11.37
   1   4   2  422.54   18.59
   1  -4  -2  395.58   18.89
  -1   4  -2  393.76   24.40
   1  -4  -2  402.06   20.57
   1  -4  -3  239.63   15.35
  -1   4  -3  194.88    8.53
   1   4   3  229.28   14.15
  -1   4  -3  226.19   17.67
  -1   4  -4  376.81   22.48
   1  -4  -4  369.81   19.90
   1   4   4  371.33   19.21
   1  -4  -5  563.91   27.91
   1   4   5  614.17   25.13
   1   4   6   17.62    4.53
   1  -4  -6   19.83    5.61
   1  -4  -7 1988.54   55.03
   1   4   7 2096.30   50.20
   1   4   8 2873.13   61.13
   1  -4  -8 2856.83   67.82
   1   4   9 1840.38   50.87
   1  -4  -9 1727.72   55.26
   1  -4 -10  367.91   26.41
   1   4  10  396.04   24.50
  -1   4 -11  319.55   24.93
   1   4  11  325.05   23.22
   1  -4 -11  313.75   25.43
   1   4  12   36.78    8.30
  -1   4 -12   34.71    8.97
   1  -4 -12   49.15   10.48
   1   4  13   82.97   12.59
  -1   4 -13   81.36   13.56
   1  -4 -13   75.46   13.52
   1   4  14   18.18    5.70
  -1   4 -14   19.67    3.48
   1  -4 -14   17.72    3.66
  -1   4 -14   23.01    4.60
   1  -4 -14   14.66    6.75
  -1   4 -14   17.63    6.89
  -1   4 -15  279.74   26.78
   1   4  15  313.47   25.13
  -1   4 -15  291.35   16.02
   1  -4 -15  260.37   27.97
  -1   4 -15  307.29   13.80
   1  -4 -15  284.12   14.21
  -1   4 -16   30.12    9.38
  -1   4 -16   36.01    5.92
   1  -4 -16   37.05    5.45
   1  -4 -16   28.91   10.06
  -1   4 -16   36.30    4.95
  -1   4 -17   67.41    8.07
   1  -4 -17   48.49   12.67
  -1   4 -17   50.26   12.42
   1  -4 -17   68.92    7.22
  -1   4 -17   70.07    6.83
  -1   4 -18  193.18   13.63
  -1   4 -18  190.45   11.40
   1  -4 -18  199.13   12.45
  -1   4 -19   28.73    5.38
  -1   4 -19   24.34    4.28
   1  -4 -19   25.66    4.74
   1   4  19   30.77    6.24
   1  -4 -20   25.58    4.58
   1   4  20   34.95    6.03
  -1   4 -20   25.35    5.01
  -1   4 -21   48.15    6.49
   1  -4 -21   56.19    6.54
   1   4  21   56.00    7.51
   1   4  22  161.56   12.08
  -1   4 -22  135.59   10.32
   1  -4 -22  150.81   10.32
   1   4  23    9.13    3.26
   1  -4 -23    6.37    2.40
   1  -4 -24    0.54    1.24
   1   4  24    1.03    1.97
   1  -4 -25   21.03    3.10
   1   4  25   27.49    4.16
   1  -4 -26   31.01    3.13
   1   5 -25   24.99    2.93
  -1  -5 -25   23.99    2.95
   1  -5  24   21.15    3.13
   1   5 -24   29.28    3.48
  -1  -5 -24   28.59    3.68
   1   5 -23    4.57    1.68
  -1  -5 -23    5.99    2.04
  -1   5  23    5.50    1.80
  -1   5  22    8.51    2.88
  -1  -5 -22    7.19    2.53
   1   5 -22    7.10    2.14
  -1  -5 -21   22.41    3.80
   1   5 -21   24.23    3.98
  -1  -5 -20  302.60   14.53
   1   5 -20  295.16   13.79
   1   5 -19  217.00   12.47
   1   5 -19  204.48   12.54
  -1  -5 -19  219.58   12.65
   1   5 -18  103.74    8.88
   1   5 -18   93.37    8.72
   1   5 -18   94.43    7.29
  -1  -5 -18  101.75    8.67
  -1  -5 -17  182.72   11.49
   1   5 -17  189.83   12.10
   1   5 -17  179.12   11.65
   1   5 -17  185.90   10.42
  -1  -5 -16  171.50   11.21
   1   5 -16  189.03   25.26
   1  -5  16  183.57   24.91
   1   5 -16  179.66   11.55
  -1  -5 -16  175.00   22.38
   1   5 -16  169.74   10.18
   1   5 -16  166.87   11.13
  -1  -5 -15  108.26   16.89
   1  -5  15  110.03   18.85
   1   5 -15   99.26    8.53
   1   5 -15  117.77    8.47
   1   5 -15  106.20   18.59
   1   5 -15  110.40    8.92
  -1  -5 -15  105.50    8.36
   1   5 -14  197.65   11.79
  -1  -5 -14  190.75   11.12
   1  -5  14  190.69   24.08
  -1  -5 -14  166.81   19.85
   1   5 -14  190.29   23.70
   1   5 -14  191.58   10.72
   1  -5  13   93.26   16.74
  -1  -5 -13  102.56   14.93
   1   5 -13  110.28   17.23
  -1  -5 -13   92.95    8.36
   1   5 -13  105.45    8.37
   1   5 -13  102.85    7.70
   1   5 -12  158.19   19.95
   1   5 -12  166.05   16.72
  -1  -5 -12  155.38   17.73
   1  -5  12  164.70   21.64
  -1  -5 -11  155.40   16.72
   1   5 -11  154.33   18.55
   1  -5  11  168.24   20.75
   1   5 -11  145.00   15.06
   1   5 -10  561.31   34.15
   1   5 -10  548.51   27.66
  -1  -5 -10  549.06   30.20
   1  -5  10  591.00   37.82
  -1  -5  -9  417.20   25.18
   1  -5   9  417.73   31.36
   1   5  -9  374.82   21.60
   1   5  -9  386.30   27.38
  -1  -5  -8   30.16    6.47
   1   5  -8   34.39    7.70
   1  -5   8   27.36    6.84
   1  -5   8   42.74    9.68
   1   5  -8   26.78    5.54
   1   5  -7   99.37   12.87
  -1  -5  -7   98.11   11.14
   1  -5   7  103.92   11.42
   1  -5   7  109.10   14.99
   1   5  -7   96.88    9.63
   1  -5   6 1162.83   36.12
  -1  -5  -6 1158.22   36.39
   1   5  -6 1060.27   30.13
   1   5  -6 1117.53   41.52
   1  -5   6 1186.34   46.67
  -1  -5  -5  378.51   19.78
   1  -5   5  418.88   26.54
   1   5  -5  372.99   23.07
   1  -5   5  418.66   20.91
   1   5  -5  370.52   16.77
   1  -5   4  645.49   31.85
   1   5  -4  642.85   29.42
  -1  -5  -4  598.21   23.86
   1  -5   4  631.18   24.63
   1   5  -3  106.59   11.48
   1  -5   3  110.44   12.75
   1  -5   3   95.51    9.59
  -1  -5  -2  334.94   14.26
   1  -5   2  354.00   17.92
   1  -5   2  339.43   21.18
   1  -5   1  804.24   27.24
  -1  -5  -1  819.65   22.85
   1   5  -1  801.81   28.26
   1  -5   1  813.08   32.49
  -1   5   1  758.40   42.97
   1   5  -1  813.28   22.37
   1  -5   0  581.09   26.32
   1   5   0  502.44   19.74
   1  -5   0  536.71   22.26
  -1   5   0  535.77   35.04
  -1  -5   0  550.79   20.39
   1   5   0  533.96   22.90
   1   5   1  785.59   30.34
   1   5   1  855.86   28.65
  -1  -5   1  826.25   26.98
   1  -5  -1  835.35   31.41
   1  -5  -1  806.74   28.07
  -1   5  -1  800.63   40.58
   1  -5  -2  338.48   18.87
   1   5   2  285.37   20.47
  -1  -5   2  337.29   18.52
   1  -5  -2  328.31   19.89
   1   5   2  342.76   18.51
  -1   5  -2  341.07   24.85
  -1   5  -3  105.84   13.29
   1   5   3  107.85   11.04
   1  -5  -3  117.13   11.82
   1   5   4  607.58   26.38
  -1   5  -4  607.44   30.77
   1  -5  -4  643.60   28.02
   1   5   5  380.09   21.17
  -1   5  -5  409.91   25.65
   1  -5  -5  419.44   23.38
   1  -5  -6 1160.46   41.13
   1   5   6 1148.04   38.11
   1   5   7  105.09   12.40
   1  -5  -7   95.38   13.53
   1   5   8   34.06    7.72
   1  -5  -8   27.50    7.50
   1   5   9  407.25   25.31
   1  -5  -9  392.79   28.59
   1   5  10  580.54   30.78
   1  -5 -10  554.29   35.56
  -1   5 -11  135.00   17.21
   1  -5 -11  142.67   18.40
   1   5  11  147.77   16.15
  -1   5 -12  153.88   18.56
   1   5  12  161.76   17.46
   1  -5 -12  152.25   19.96
  -1   5 -13   93.08   14.46
  -1   5 -13  102.75    9.38
  -1   5 -13  105.34    8.23
   1   5  13  107.07   14.58
   1  -5 -13  103.06   16.85
   1  -5 -13  109.66    8.71
   1   5  14  202.22   20.30
   1  -5 -14  193.33   11.73
   1  -5 -14  171.50   22.35
  -1   5 -14  172.27   20.77
  -1   5 -14  196.93   11.36
  -1   5 -14  181.26   12.66
  -1   5 -15  115.60    8.84
   1  -5 -15  110.53    9.20
   1  -5 -15   92.35   17.30
  -1   5 -15   92.60   15.61
  -1   5 -15  108.46   10.36
   1  -5 -16  182.90   11.79
  -1   5 -16  160.10   21.38
  -1   5 -16  175.01   12.97
  -1   5 -16  183.25   11.39
   1  -5 -16  150.29   22.67
  -1   5 -17  181.36   11.32
  -1   5 -17  194.02   13.75
   1  -5 -17  194.21   12.48
   1  -5 -18  104.52    9.29
  -1   5 -18   94.15    9.76
  -1   5 -18  102.15    8.54
  -1   5 -19  211.49   12.15
   1  -5 -19  220.32   13.12
  -1   5 -19  209.89   14.11
  -1   5 -20  263.51   13.44
   1  -5 -20  296.90   14.95
   1   5  21   32.00    5.72
  -1   5 -21   18.51    3.60
   1  -5 -21   22.70    4.06
   1   5  22    8.22    2.62
  -1   5 -22    7.27    1.93
   1  -5 -22    6.60    2.63
   1  -5 -23    5.12    2.20
   1   5  23    3.45    1.99
  -1   5 -23    5.25    1.65
   1   5  24   27.64    4.34
   1  -5 -24   24.15    3.62
   1   5  25   24.40    3.94
   1  -5 -25   20.20    2.92
   1   6 -24   24.73    3.18
  -1  -6 -24   23.47    3.05
   1  -6  24   19.04    2.76
  -1  -6 -23    2.84    1.21
  -1   6  23    3.48    1.80
   1   6 -23    5.51    2.04
   1   6 -22    5.61    2.33
  -1  -6 -22    5.66    2.16
  -1   6  22    2.50    1.62
  -1  -6 -21   12.80    2.84
   1   6 -21    9.85    2.61
   1   6 -20  108.82    8.32
  -1  -6 -20  110.40    8.32
   1   6 -20   94.52    6.67
  -1  -6 -19  443.66   17.39
   1   6 -19  398.15   14.60
   1   6 -19  450.29   17.47
   1   6 -18   62.08    6.22
  -1  -6 -18   61.27    6.77
   1   6 -18   62.86    6.73
   1   6 -17  108.84    9.00
  -1  -6 -17  105.49    8.77
   1   6 -17  101.47    7.95
   1   6 -16  347.98   14.89
   1   6 -16  359.29   16.34
  -1  -6 -16  352.07   15.54
   1   6 -15   80.22    7.69
   1  -6  15   70.56   15.77
   1   6 -15   72.69   15.79
   1   6 -15   75.95    7.14
  -1  -6 -15   76.55   15.20
  -1  -6 -15   69.65    7.20
  -1  -6 -14  140.43    9.85
  -1  -6 -14  120.81   18.90
   1   6 -14  149.74   10.44
   1   6 -14  147.05    9.82
   1   6 -14  145.99   21.14
   1  -6  14  147.73   22.33
  -1   6  13   47.94    5.41
  -1  -6 -13   59.54   12.32
  -1  -6 -13   48.55    6.14
   1   6 -13   53.76    6.48
   1  -6  13   63.93   14.20
   1   6 -13   62.12    6.38
   1   6 -13   50.96   12.32
  -1  -6 -12  408.66   15.73
   1   6 -12  433.21   16.27
   1   6 -12  387.51   31.66
  -1   6  12  372.27   14.54
   1   6 -12  425.92   16.82
  -1  -6 -12  415.10   31.26
   1  -6  12  424.95   36.13
  -1  -6 -11  124.71   16.23
   1  -6  11  132.45   19.43
   1   6 -11  109.42   16.46
  -1   6  11  101.08    7.27
   1   6 -10  266.26   24.28
   1  -6  10  295.08   28.27
  -1  -6 -10  284.68   23.53
   1  -6   9   78.16   14.34
   1   6  -9   59.28   11.18
  -1  -6  -9   58.96   10.49
   1   6  -8  194.46   19.62
   1  -6   8  233.88   23.72
  -1  -6  -8  191.19   18.95
   1  -6   7  206.85   21.76
   1  -6   7  164.62   15.06
  -1  -6  -7  161.95   15.95
   1   6  -7  158.61   17.32
   1  -6   6   58.43    8.73
   1   6  -6   59.57   10.25
   1  -6   6   67.16   11.85
   1   6  -5  356.67   23.90
   1  -6   5  374.55   20.52
   1  -6   5  415.71   28.62
   1   6  -4  128.63   13.94
   1  -6   4  135.58   15.83
   1  -6   4  144.03   12.59
   1  -6   3  899.42   30.65
   1  -6   3  953.30   40.48
  -1  -6  -2  208.41   13.04
   1  -6   2  207.83   18.41
   1  -6   2  191.19   14.21
  -1   6   2  182.32   23.41
   1  -6   1  207.96   18.22
  -1  -6  -1  208.81   13.34
  -1   6   1  185.31   23.55
   1  -6   1  211.83   15.18
   1   6   0  398.15   22.53
  -1  -6   0  447.84   20.63
  -1   6   0  440.22   34.09
   1  -6   0  425.69   25.46
   1  -6   0  413.88   21.54
  -1  -6   1  205.04   14.89
  -1   6  -1  194.10   21.53
   1  -6  -1  212.51   17.81
   1   6   1  218.45   16.93
   1   6   1  195.92   15.84
   1  -6  -1  189.09   14.84
   1  -6  -2  203.32   16.04
   1  -6  -2  203.22   17.34
   1   6   2  198.02   15.94
  -1   6  -2  223.19   21.84
   1   6   2  186.31   17.88
  -1  -6   2  204.33   15.96
   1  -6  -3  892.13   33.93
   1   6   3  892.82   33.58
  -1  -6   3  887.73   34.19
   1   6   3  757.96   38.84
  -1   6  -3  882.78   41.35
   1  -6  -4  135.86   13.68
   1   6   4  142.74   13.98
  -1  -6   4  137.14   14.10
  -1   6  -4  146.48   16.59
   1   6   5  390.33   23.22
   1  -6  -5  411.38   25.26
  -1   6  -5  438.11   28.87
   1  -6  -6   68.01   10.87
   1   6   6   68.71   10.26
   1  -6  -7  181.62   18.77
   1   6   7  170.60   16.84
   1   6   8  204.89   18.70
   1  -6  -8  212.82   20.56
   1  -6  -9   71.70   12.21
   1   6   9   61.03   10.34
   1   6  10  283.18   22.93
   1  -6 -10  253.49   26.71
   1  -6 -11  124.74    9.30
  -1   6 -11   93.89   14.70
   1   6  11  114.25   15.04
   1  -6 -11  120.06   18.22
   1  -6 -12  436.03   17.60
  -1   6 -12  435.80   17.37
   1  -6 -12  388.03   34.00
  -1   6 -12  350.04   28.69
   1   6  12  423.83   29.05
   1  -6 -13   59.56    6.78
   1   6  13   61.33   11.12
  -1   6 -13   48.67   10.89
  -1   6 -13   51.81    6.25
   1  -6 -13   47.75   12.27
  -1   6 -14  134.92   18.63
   1  -6 -14  152.56   10.68
   1  -6 -14  127.39   20.53
  -1   6 -14  157.68   10.70
   1  -6 -15   81.54    7.96
  -1   6 -15   61.81   12.97
  -1   6 -15   77.89    7.82
   1  -6 -15   56.70   14.64
   1  -6 -16  359.66   16.66
  -1   6 -16  328.61   15.97
  -1   6 -17  100.69    9.05
   1  -6 -17  110.78    9.40
  -1   6 -18   60.23    6.94
   1  -6 -18   68.69    7.34
  -1   6 -19  389.20   17.28
   1  -6 -19  464.33   18.77
   1  -6 -20   99.92    8.56
  -1   6 -20   84.50    8.07
  -1   6 -21    7.21    2.88
   1   6  21   10.57    3.50
   1  -6 -21   11.42    3.22
  -1   6 -21   10.28    2.74
   1  -6 -22    4.76    1.97
  -1   6 -22    5.00    1.81
  -1   6 -22    3.36    1.71
   1  -6 -23    3.42    1.63
  -1   6 -23    3.17    1.12
   1   6  23    3.64    2.14
   1  -6 -24   19.33    3.01
   1   6  24   27.84    4.00
   1  -6 -25    4.13    1.27
   1   6  25    3.96    1.71
   1   7 -24   34.08    3.64
   1  -7  24   28.38    3.02
  -1   7  23   40.56    4.69
   1   7 -23   56.36    5.03
   1  -7  23   51.12    4.94
  -1  -7 -23   59.35    4.68
   1   7 -22   18.27    3.34
  -1  -7 -22   18.93    2.97
  -1   7  22   15.26    3.29
  -1  -7 -21   17.65    3.08
   1   7 -21   17.87    3.37
   1   7 -20   16.21    3.46
  -1  -7 -20   17.21    3.33
  -1  -7 -19   24.66    4.06
   1   7 -19   18.85    3.27
   1   7 -19   24.67    4.25
   1   7 -18  131.33    8.92
  -1  -7 -18  142.36    9.74
   1   7 -18  156.92   10.54
   1   7 -17   35.18    4.83
   1   7 -17   40.74    5.50
  -1  -7 -17   37.37    5.30
   1   7 -16  474.86   17.68
  -1  -7 -16  504.99   18.42
   1   7 -16  511.36   19.60
   1   7 -15  165.85   10.59
   1   7 -15  182.89   11.77
  -1  -7 -15  156.20   10.72
   1   7 -14  337.32   32.50
  -1  -7 -14  335.33   14.92
   1   7 -14  332.55   14.95
   1   7 -14  349.30   16.06
   1   7 -13    7.64    4.93
   1  -7  13   16.74    8.01
  -1   7  13   13.51    3.04
  -1  -7 -13   11.63    3.41
   1   7 -13   12.83    3.21
   1   7 -13   13.17    3.37
   1   7 -12  301.16   28.70
  -1   7  12  313.32   13.94
   1  -7  12  349.36   33.70
  -1  -7 -12  327.78   14.77
   1   7 -12  315.12   13.33
   1   7 -12  344.50   15.50
   1   7 -12  350.47   15.10
  -1   7  11   60.99    5.99
   1   7 -11   61.74    5.49
   1   7 -11   50.52   11.79
   1   7 -11   57.43    5.72
   1   7 -11   63.99    6.54
   1  -7  11   59.38   13.71
   1   7 -11   65.99    6.50
  -1  -7 -11   50.31    5.97
   1   7 -10   99.56    7.41
   1  -7  10  110.03   18.40
  -1   7  10   94.92    7.41
   1   7 -10  106.82    8.00
   1   7 -10  109.21    8.36
   1   7 -10   92.96   15.24
   1  -7   9   99.75   17.28
   1   7  -9   77.09   13.69
   1   7  -9   91.97    7.21
  -1   7   9   86.53    6.85
   1   7  -8  220.10   21.88
   1  -7   8  269.41   26.84
   1   7  -7    7.00    3.93
   1  -7   7    7.57    5.05
   1  -7   6  111.76   16.48
   1   7  -6   90.71   13.35
   1  -7   5   16.90    6.20
  -1   7   5   12.83    5.66
  -1   7   4  257.89   31.96
   1  -7   4  277.83   24.63
  -1   7   3  218.96   27.84
   1  -7   3  253.45   22.46
   1  -7   3  261.83   17.35
   1  -7   2   39.01    6.69
  -1   7   2   40.59   12.44
   1  -7   2   41.76    8.89
   1  -7   1    0.67    1.57
  -1   7   1   -2.28    3.88
   1  -7   1    1.72    2.10
  -1   7   0  512.80   39.05
   1  -7   0  520.15   25.69
  -1  -7   0  509.77   24.60
   1  -7   0  508.84   30.25
   1  -7  -1    0.44    2.12
  -1  -7   1    3.68    2.81
  -1   7  -1   -3.35    5.12
   1  -7  -1    2.18    2.46
   1  -7  -2   35.49    7.10
  -1   7  -2   41.83   10.43
  -1  -7   2   41.92    7.72
   1   7   2   39.04    8.40
   1  -7  -3  243.48   18.80
   1   7   3  230.07   19.49
  -1   7  -3  247.75   23.50
  -1  -7   3  252.98   19.92
   1  -7  -4  295.40   21.83
   1   7   4  267.74   21.19
  -1   7  -4  311.06   25.99
  -1  -7   4  283.39   21.69
   1  -7  -5   19.22    5.80
   1   7   5   11.91    5.40
  -1  -7   5   12.77    5.02
   1  -7  -6  105.00   14.27
  -1  -7   6   93.64   13.77
   1   7   6   96.26   13.30
   1   7   7    6.85    4.16
   1  -7  -7   11.47    5.46
  -1  -7   7    7.81    4.66
   1  -7  -8  251.95   23.88
  -1  -7   8  269.35   24.62
   1   7   8  239.01   21.17
   1   7   9   90.58   13.43
   1  -7  -9   86.17    8.10
  -1   7  -9   99.05    9.37
   1  -7  -9  102.31   15.78
   1  -7 -10   87.19   16.02
  -1   7 -10   92.88    9.14
   1   7  10  102.84   14.43
   1  -7 -10  110.21    9.16
   1  -7 -11   61.55    6.90
  -1   7 -11   49.47   11.11
  -1   7 -11   59.69    7.33
   1  -7 -11   56.35   13.38
   1   7  11   61.41   11.36
  -1   7 -12  284.71   27.18
   1   7  12  319.54   26.69
   1  -7 -12  364.50   16.51
  -1   7 -12  340.50   17.29
   1  -7 -12  351.38   31.44
  -1   7 -13    5.21    3.95
   1  -7 -13   10.76    2.84
  -1   7 -13   15.27    3.86
   1  -7 -13    2.90    2.83
   1  -7 -14  359.38   16.49
   1  -7 -14  352.82   32.70
  -1   7 -14  312.75   16.49
  -1   7 -15  140.16   11.10
   1  -7 -15  179.40   11.87
   1  -7 -16  482.45   19.50
  -1   7 -16  417.74   19.14
   1  -7 -17   43.54    5.99
  -1   7 -17   30.02    5.39
   1  -7 -18  145.69   10.64
  -1   7 -18  112.59    9.98
   1  -7 -19   17.53    4.03
  -1   7 -19   21.03    4.48
  -1   7 -20    9.99    3.43
   1  -7 -20   15.76    3.47
   1   7  20   21.94    4.92
  -1   7 -20   15.77    3.00
  -1   7 -21   12.70    3.12
   1  -7 -21   13.51    3.32
   1   7  21   14.09    3.69
  -1   7 -21   18.75    3.16
  -1   7 -22   16.27    2.62
   1  -7 -22   17.58    3.27
  -1   7 -22   11.10    2.64
   1   7  23   64.18    6.19
   1  -7 -23   56.33    5.14
  -1   7 -23   59.36    4.06
   1   7  24   38.70    4.37
   1  -7 -24   37.65    3.57
   1  -8  23    4.95    1.52
   1   8 -23    5.31    1.68
   1  -8  22    0.69    1.23
   1   8 -22    9.97    2.32
  -1   8  22    6.57    2.80
   1  -8  22    7.12    2.08
  -1  -8 -22    4.83    1.50
  -1  -8 -21   42.66    4.41
   1   8 -21   41.69    4.81
  -1  -8 -20   60.12    5.61
   1   8 -20   64.12    6.49
   1   8 -19   55.63    6.26
  -1  -8 -19   53.84    5.61
   1  -8  18    5.47    3.39
   1   8 -18   18.72    4.22
   1   8 -18   13.66    2.92
  -1  -8 -18   13.61    3.22
  -1  -8 -17   20.51    3.69
   1   8 -17   24.75    4.66
   1   8 -17   20.41    3.80
   1  -8  17   20.15    5.60
   1   8 -16  125.64    9.97
   1  -8  16  113.04   12.11
   1   8 -16  115.18    8.65
  -1  -8 -16  113.53    8.74
  -1  -8 -15   40.72    5.68
   1  -8  15   44.08    7.93
   1   8 -15   40.87    5.41
   1   8 -15   44.13    6.17
   1   8 -14   46.88    5.84
   1   8 -14   53.47    6.72
   1  -8  14   54.08    8.61
  -1  -8 -14   50.56    6.03
   1   8 -13  511.69   17.58
  -1  -8 -13  548.08   19.08
   1   8 -13  586.67   20.67
   1   8 -13  556.35   19.58
   1   8 -12  133.46    9.10
   1   8 -12  123.86    8.01
   1   8 -12  133.41    9.61
  -1  -8 -12  132.27    9.66
  -1   8  12  127.52    9.47
   1  -8  12  136.86   22.18
   1   8 -12  153.77   10.44
   1   8 -11  133.52    9.13
   1   8 -11  121.86   18.96
   1   8 -11  144.25    9.85
   1   8 -11  142.61    8.75
  -1   8  11  143.93    9.47
   1   8 -11  165.62   10.85
   1  -8  11  154.47   23.07
  -1  -8 -11  149.63    9.92
  -1   8  10  119.28    8.56
   1   8 -10  114.90    8.51
   1   8 -10  122.89    8.93
   1   8 -10  131.64   18.46
   1   8 -10  134.46    9.76
   1  -8  10  130.55   20.96
   1   8 -10  120.66    8.11
   1   8  -9   37.61    5.19
   1   8  -9   26.54    4.23
   1  -8   9   34.61   10.77
   1   8  -9   31.39    4.35
   1   8  -9   28.60    9.40
  -1   8   9   34.33    4.58
   1   8  -9   32.68    4.56
   1   8  -8  333.24   13.73
   1   8  -8  373.95   15.62
  -1   8   8  327.93   42.61
   1  -8   8  428.92   22.97
  -1   8   8  352.78   13.90
   1   8  -8  344.45   14.15
   1   8  -8  339.65   14.50
   1  -8   8  344.52   32.08
  -1   8   7  155.66    9.13
   1   8  -7  148.67    9.57
   1   8  -7  143.10    8.91
   1  -8   7  156.55   21.18
  -1   8   7  112.41   24.67
   1   8  -7  149.72    9.21
   1  -8   6  140.00   19.33
  -1   8   6  131.03   25.33
  -1   8   5   86.99   20.39
   1  -8   5  101.94   16.79
  -1   8   4   32.54   11.61
   1  -8   4   32.89    9.24
   1  -8   3  239.22   23.73
  -1   8   3  221.94   30.02
  -1   8   2  179.88   26.21
   1  -8   2  175.35   20.02
  -1   8   1  146.47   23.43
   1  -8   1  148.57   18.35
   1  -8   0  127.06   16.96
  -1   8   0  127.41   20.16
  -1   8  -1  162.87   21.06
   1  -8  -1  145.74   17.98
   1  -8  -2  182.49   16.69
  -1   8  -2  183.28   22.11
  -1  -8   3  263.79   21.89
  -1   8  -3  259.59   26.21
   1  -8  -3  254.57   20.08
  -1   8  -4   39.70   10.05
  -1  -8   4   41.04    9.04
   1  -8  -4   33.21    7.92
   1   8   4   31.49    8.51
   1  -8  -5  109.33   14.35
   1   8   5  102.40   15.12
  -1  -8   5  110.72   15.54
   1  -8  -6  145.64   17.76
   1   8   6  100.59   15.20
  -1  -8   6  119.52   16.64
   1   8   7  121.37   16.32
   1  -8  -7  149.32    9.48
  -1  -8   7  154.34   19.16
  -1   8  -7  121.65   11.28
   1  -8  -7  162.86   19.23
   1  -8  -8  353.25   14.92
  -1   8  -8  314.57   18.39
   1   8   8  284.92   25.52
  -1  -8   8  352.52   29.93
   1  -8  -8  375.78   29.77
   1   8   9   22.70    7.27
  -1   8  -9   28.41    5.69
  -1  -8   9   30.46    9.69
   1  -8  -9   29.52    8.48
   1  -8  -9   32.37    5.14
   1  -8  -9   32.53    4.73
   1   8  10  103.34   15.13
   1  -8 -10  114.76   18.40
   1  -8 -10  136.13   10.35
  -1  -8  10  114.88   19.04
  -1   8 -10  119.60   11.51
   1   8  11  114.84   16.67
   1  -8 -11  122.54   20.46
  -1   8 -11  130.31   11.83
   1  -8 -11  156.04   11.19
  -1   8 -11  103.00   16.93
  -1  -8  11  154.16   22.13
  -1   8 -12  125.23   11.32
   1   8  12  115.63   16.65
  -1   8 -12  103.04   16.92
  -1  -8  12  141.91   21.68
   1  -8 -12  152.02   10.91
   1  -8 -12  154.41   21.54
  -1   8 -13  484.22   22.01
   1  -8 -13  579.63   21.41
   1  -8 -13  502.48   40.89
   1  -8 -14   51.84    6.61
  -1   8 -14   39.27    6.68
  -1   8 -15   31.34    5.82
   1  -8 -15   44.54    6.08
  -1   8 -16   86.12    9.63
   1  -8 -16  115.08    9.34
   1  -8 -17   24.77    4.52
  -1   8 -17   16.69    4.25
  -1   8 -18   13.67    3.04
   1  -8 -18   14.25    3.71
  -1   8 -18    9.22    3.06
  -1   8 -19   37.89    6.08
  -1   8 -19   49.79    5.26
   1  -8 -19   42.27    5.88
   1  -8 -20   59.25    6.08
  -1   8 -20   65.47    5.57
   1   8  20   78.13    8.30
   1  -8 -21   41.62    4.96
  -1   8 -21   32.76    4.84
   1   8  21   50.75    6.10
  -1   8 -21   43.93    4.16
   1  -8 -22    6.65    1.99
  -1   8 -22    4.96    2.11
   1   8  22    6.44    2.39
  -1   8 -22    5.95    1.62
   1   8  23    8.49    2.20
   1  -8 -23    9.29    1.90
   1   9 -22   78.22    5.69
   1  -9  22   93.78    5.92
   1  -9  21   32.49    3.97
   1   9 -21   24.38    3.56
   1  -9  20   19.70    4.28
  -1  -9 -20   31.92    3.67
   1   9 -20   30.67    4.24
  -1  -9 -19   86.14    6.45
   1   9 -19   87.19    7.71
  -1  -9 -18   25.86    3.90
   1   9 -18   27.53    4.63
   1  -9  18   26.19    5.50
  -1  -9 -17    1.85    1.57
   1  -9  17    2.36    1.82
   1   9 -17    2.42    1.28
   1   9 -17   -0.69    1.33
  -1  -9 -16   41.81    5.38
   1   9 -16   45.54    5.31
   1  -9  16   42.83    7.58
   1   9 -16   52.87    6.68
   1   9 -15  217.45   13.59
   1   9 -15  208.28   11.58
   1  -9  15  254.53   18.44
  -1  -9 -15  211.84   11.96
   1   9 -14   38.71    5.37
   1   9 -14   41.26    6.04
   1  -9  14   44.01    7.99
  -1  -9 -14   35.66    5.16
  -1  -9 -13  211.95   12.05
   1   9 -13  210.61   10.50
   1   9 -13  239.95   12.92
   1  -9  13  270.39   19.50
   1   9 -13  253.81   14.30
   1   9 -12  218.38   12.34
  -1   9  12  218.93   12.28
   1   9 -12  202.87   10.62
  -1  -9 -12  216.50   12.13
   1   9 -12  238.73   13.83
   1  -9  11   -3.70    2.71
   1   9 -11    2.48    1.21
   1   9 -11   -0.39    1.38
  -1   9  11    1.96    2.01
   1   9 -11    2.18    1.83
   1  -9  10   94.81   11.60
   1   9 -10   68.90    6.40
  -1   9  10   61.72    6.61
   1   9 -10   54.69    6.25
   1   9 -10   62.18    6.63
   1   9 -10   71.73    7.66
  -1   9  10   56.01   21.34
   1  -9   9  320.20   33.12
  -1   9   9  266.19   41.46
   1   9  -9  291.35   14.46
  -1   9   9  321.95   14.34
   1  -9   9  367.60   23.29
   1   9  -9  310.22   14.32
   1   9  -9  331.07   16.29
   1   9  -9  322.33   14.07
  -1   9   8   83.86    7.19
  -1   9   8   77.81   22.14
   1   9  -8   66.89    6.56
   1  -9   8   82.18   10.97
   1   9  -8   69.36    7.31
   1   9  -8   76.30    6.86
   1   9  -8   67.25    6.98
   1  -9   8   71.51   15.83
  -1   9   7  124.30    8.83
  -1   9   7  110.79   24.70
   1   9  -7  114.29    9.40
   1   9  -7  120.45    8.85
   1   9  -7  119.06    9.35
   1   9  -7  116.12    8.47
   1  -9   7  123.28   13.37
   1  -9   7  125.23   20.11
   1   9  -6   83.18    7.06
  -1   9   6   86.03    7.39
   1   9  -6   90.14    7.54
   1   9  -6   84.51    7.94
  -1   9   6   65.07   19.28
   1   9  -6   67.49    7.49
   1  -9   6   79.28   15.66
   1  -9   6   82.80   11.06
   1   9  -5   36.37    5.27
  -1   9   5   41.26   14.53
   1  -9   5   39.34   10.85
   1  -9   5   25.04    6.41
   1   9  -5   31.92    5.42
   1   9  -5   37.99    4.80
   1   9  -5   37.58    4.87
  -1   9   5   38.92    5.07
   1  -9   4  134.83   19.49
   1   9  -4  135.20    8.89
   1   9  -4  126.79    9.61
  -1   9   4  126.56   23.66
  -1   9   4  131.01    8.81
   1   9  -4  128.56    8.43
  -1   9   3    2.79    7.83
   1  -9   3    2.13    2.34
   1  -9   3    9.89    5.16
  -1   9   3    5.10    2.32
   1   9  -3    4.10    2.11
  -1   9   2   84.13    6.81
  -1   9   2   83.57   17.86
   1   9  -2   84.19    6.85
   1  -9   2   72.20   13.93
  -1   9   1   37.70    4.59
  -1   9   1   41.90   11.54
   1  -9   1   29.10    8.23
   1   9  -1   38.09    4.70
   1  -9   0   17.45    3.44
   1  -9   0   11.37    5.85
  -1   9   0   24.85   10.90
  -1   9   0   11.84    2.69
   1   9   0   14.72    2.88
  -1   9  -1   40.81   10.87
   1   9   1   32.75    4.09
   1  -9  -1   43.17    5.52
  -1   9  -1   32.95    4.24
   1  -9  -2   82.87    7.35
  -1   9  -2   54.35    7.59
  -1   9  -2   88.87   16.35
  -1   9  -2   71.25    6.27
   1   9   2   76.40    6.08
  -1   9  -3    5.37    3.34
   1  -9  -3    5.14    2.37
  -1   9  -3    9.81    6.42
   1   9   3    4.64    1.74
  -1   9  -3    4.97    1.50
  -1   9  -4  128.67    7.72
   1   9   4  112.63    7.26
   1  -9  -4  132.07    9.64
   1  -9  -5   37.05    5.20
  -1   9  -5   33.19    6.31
  -1   9  -5   42.83    4.66
  -1  -9   6   94.46   15.72
  -1   9  -6   79.12    6.29
   1  -9  -6   86.93    7.91
  -1   9  -6   70.11    9.52
  -1  -9   7  131.03   19.20
   1  -9  -7  113.59    8.74
  -1   9  -7  103.37   11.45
  -1   9  -8   63.61    8.90
  -1  -9   8   73.96   14.81
   1  -9  -8   74.83    7.93
   1  -9  -8   70.32    7.05
   1  -9  -9  330.67   16.54
  -1   9  -9  281.65   19.00
   1  -9  -9  298.44   14.24
  -1  -9   9  315.31   30.81
  -1  -9  10   61.64   14.01
  -1   9 -10   57.98    8.64
   1  -9 -10   71.06    7.87
   1  -9 -11    0.41    1.65
  -1   9 -11    0.01    1.89
  -1   9 -11   -0.45    3.08
   1  -9 -12  216.59   13.34
  -1   9 -12  186.03   15.04
  -1   9 -13  175.61   14.84
   1  -9 -13  235.96   13.94
   1  -9 -14   43.66    6.02
  -1   9 -14   23.46    5.84
   1  -9 -15  220.92   13.49
  -1   9 -15  226.18   12.19
   1  -9 -16   48.19    6.24
  -1   9 -16   50.01    5.60
  -1   9 -16   35.78    6.46
  -1   9 -17    1.37    1.34
  -1   9 -17    0.28    2.21
   1  -9 -17    2.64    2.14
   1  -9 -18   19.76    3.94
  -1   9 -18   27.06    3.87
  -1   9 -18   14.36    3.87
  -1   9 -19  101.19    6.73
  -1   9 -19   77.56    8.16
   1  -9 -19   89.39    7.44
   1  -9 -20   30.56    4.13
   1   9  20   40.14    5.47
  -1   9 -20   26.57    4.55
  -1   9 -20   33.27    3.61
   1  -9 -21   26.82    3.57
  -1   9 -21   19.17    3.26
  -1   9 -21   26.86    2.99
   1   9  21   30.48    4.24
   1   9  22   92.31    6.56
   1  -9 -22   90.27    5.42
  -1   9 -22   92.65    4.68
   1 -10  21   19.22    2.75
   1  10 -21   14.19    2.42
   1 -10  20   37.31    5.22
   1  10 -20   50.11    5.15
   1 -10  19   18.92    4.59
   1  10 -19   21.64    3.64
   1 -10  19   26.51    4.08
   1  10 -18   63.51    6.72
   1 -10  18   74.81    8.65
  -1 -10 -17   55.35    5.24
   1  10 -17   59.55    6.92
   1 -10  17   74.45    8.93
  -1 -10 -16    3.56    1.73
   1 -10  16    4.03    2.84
   1  10 -16    6.42    2.55
   1 -10  15    5.46    3.24
   1  10 -15    5.21    2.66
  -1 -10 -15    3.93    2.15
   1  10 -14   49.59    4.73
   1 -10  14   64.65    9.32
   1  10 -14   52.49    6.00
   1  10 -14   53.63    7.17
  -1 -10 -14   47.74    5.58
   1  10 -13    7.20    2.63
   1 -10  13    9.91    4.10
   1  10 -13    9.76    2.68
   1  10 -13    6.90    2.76
   1  10 -12   13.26    3.16
   1  10 -12   11.11    2.87
   1  10 -12   12.75    2.95
   1  10 -11  231.13   11.55
   1  10 -11  234.21   12.59
   1  10 -11  218.82   14.33
  -1  10  11  263.96   13.30
   1  10 -10   47.80    5.24
   1  10 -10   47.88    5.67
  -1  10  10   45.94    5.87
   1  10 -10   42.44    6.98
   1  10  -9   89.60    7.56
   1 -10   9   80.68   11.47
  -1  10   9   94.27    8.71
   1  10  -9   75.43    8.80
   1  10  -9   84.41    7.43
   1  10  -8   26.40    4.32
   1  10  -8   24.47    3.93
   1 -10   8   34.55    7.56
  -1  10   8   26.20    4.42
   1  10  -8   21.85    4.65
   1  10  -7  333.84   14.94
   1  10  -7  258.45   15.98
   1 -10   7  363.25   23.12
  -1  10   7  337.33   14.68
  -1  10   7  286.66   40.41
   1  10  -7  311.25   13.96
   1  10  -6  131.75    9.40
  -1  10   6  133.59    9.22
   1  10  -6  102.86   10.29
  -1  10   6  118.57   24.60
   1  10  -5   66.02    6.69
  -1  10   5   72.57    6.76
   1 -10   5   54.37    9.23
  -1  10   5   63.41   19.47
   1 -10   5   71.72   15.62
   1  10  -5   46.05    6.86
   1 -10   4   32.67    7.48
  -1  10   4   76.38    6.97
   1  10  -4   73.31    6.93
   1 -10   4   56.31   13.68
  -1  10   4   76.33   18.58
   1 -10   3    3.79    3.35
  -1  10   3   16.68    8.52
   1 -10   3   12.32    6.52
  -1  10   3   25.49    4.04
   1  10  -3   26.00    4.19
  -1  10   2  257.72   12.11
   1  10  -2  253.24   12.37
  -1  10   2  253.79   30.95
   1 -10   2  220.43   25.61
   1 -10   2  233.08   13.29
   1 -10   1   49.82   12.27
  -1  10   1   50.50    5.40
   1  10  -1   54.48    5.72
  -1  10   1   34.23   10.09
   1 -10   1   51.75    6.30
  -1  10   0    7.80    6.14
   1  10   0   15.03    3.23
   1 -10   0   15.87    3.59
  -1  10   0   15.67    3.44
   1 -10  -1   48.08    6.07
  -1  10  -1   48.84    5.33
  -1  10  -1   38.41   10.35
   1  10   1   52.28    5.52
   1  10   2  232.60   11.39
   1 -10  -2  255.97   13.99
  -1  10  -2  272.68   29.28
  -1  10  -2  247.99   11.40
   1  10   3   23.59    3.59
  -1  10  -3   13.81    4.44
   1 -10  -3   22.71    4.20
  -1  10  -3   20.60    3.37
  -1  10  -3   17.68    8.23
   1  10   4   68.14    6.18
   1 -10  -4   80.80    7.81
  -1  10  -4   66.50    5.79
  -1  10  -5   58.71    5.48
   1 -10  -5   65.15    7.13
  -1  10  -5   54.44    8.39
  -1  10  -6  127.84    8.12
   1 -10  -6  121.86    9.67
  -1  10  -6  109.62   12.11
   1 -10  -7  315.47   15.15
  -1  10  -7  316.21   13.00
   1 -10  -8   23.54    4.81
  -1  10  -8   19.09    5.26
   1 -10  -8   24.41    4.30
  -1  10  -8   31.41    4.42
  -1  10  -9   72.39   10.04
   1 -10  -9   89.26    9.03
   1 -10  -9   83.22    7.80
  -1  10  -9   94.02    7.35
  -1  10 -10   43.48    7.89
   1 -10 -10   53.13    6.88
  -1  10 -10   51.62    5.61
   1 -10 -11  250.35   14.45
  -1  10 -11  237.55   12.11
  -1  10 -11  211.12   16.89
  -1  10 -12   16.60    3.54
   1 -10 -12   18.50    4.24
  -1  10 -12   13.73    4.77
   1 -10 -13   10.26    3.17
  -1  10 -13    4.56    2.22
  -1  10 -13    8.55    2.58
  -1  10 -13   10.10    2.57
  -1  10 -14   53.12    5.67
  -1  10 -14   38.68    6.99
  -1  10 -14   48.84    4.95
   1 -10 -14   46.45    6.31
   1 -10 -15    8.24    3.11
  -1  10 -15    4.59    1.57
  -1  10 -15    8.79    2.58
  -1  10 -15    3.00    2.44
  -1  10 -16    4.23    1.58
  -1  10 -16    6.45    3.08
   1 -10 -16    6.31    2.68
   1 -10 -17   57.35    6.11
  -1  10 -17   66.05    5.69
  -1  10 -17   47.39    7.16
   1 -10 -18   63.19    6.07
   1  10  18   82.60    8.07
  -1  10 -18   54.78    6.88
  -1  10 -18   72.00    5.46
   1 -10 -19   20.39    3.48
   1  10  19   26.77    4.21
  -1  10 -19   25.03    3.08
  -1  10 -19   17.94    3.68
   1 -10 -20   49.63    4.49
  -1  10 -20   40.70    4.87
   1  10  20   58.92    5.57
  -1  10 -20   54.13    4.05
   1  10  21   15.10    2.57
   1 -10 -21   16.92    2.32
  -1  10 -21   15.28    1.88
   1  11 -19   30.35    3.84
   1  11 -19   23.83    2.75
   1 -11  19   35.43    4.86
   1 -11  18   17.39    4.06
   1  11 -18   12.46    2.97
   1 -11  18   18.38    3.14
   1 -11  17    5.63    2.19
   1 -11  17    7.19    2.46
   1 -11  17    3.95    1.53
   1  11 -17    3.02    1.71
   1 -11  16   35.98    4.06
   1 -11  16   49.14    5.65
   1  11 -16   35.01    5.15
   1 -11  15   11.85    2.91
   1 -11  15   10.18    3.72
   1  11 -15    9.33    2.96
   1  11 -14  104.65    6.36
   1  11 -14   89.86    9.00
   1 -11  13   15.95    4.83
   1  11 -13   11.04    2.13
   1  11 -13    9.64    2.68
   1 -11  12    8.28    4.29
   1  11 -12    6.36    2.66
   1  11 -12   10.20    2.40
   1  11 -11   69.87    6.29
   1  11 -11   55.23    7.61
   1  11 -10  212.63   11.35
  -1  11  10  227.42   12.34
   1 -11  10  245.72   19.39
  -1  11   9   30.29    4.91
   1  11  -9   25.79    4.20
   1 -11   9   23.51    6.93
   1  11  -9   17.68    4.60
   1  11  -8  117.01   11.48
   1 -11   8   95.23   13.13
   1  11  -8  159.91   10.23
  -1  11   8  157.85   10.23
   1  11  -7   40.76    7.03
   1  11  -7   58.01    6.45
  -1  11   7   61.26    6.41
   1 -11   6  393.17   24.49
  -1  11   6  363.56   14.96
   1  11  -6  353.24   15.45
   1  11  -5  199.56   11.70
  -1  11   5  199.22   11.08
   1  11  -4    5.02    2.47
   1 -11   4    4.50    2.58
   1 -11   4    0.10    2.51
  -1  11   4    5.68    2.29
  -1  11   3   20.20    3.84
  -1  11   3   16.56    3.19
   1 -11   3   16.88    3.83
   1 -11   3   12.13    4.46
   1  11  -3   18.00    3.78
  -1  11   2  204.04   11.08
   1  11  -2  216.66   11.78
   1 -11   2  206.34   12.92
   1  11  -1  172.34   10.43
   1 -11   1  160.74   11.64
  -1  11   1  181.78   10.29
   1  11   0   26.50    3.96
  -1  11   0   31.02    4.72
   1 -11   0   28.41    5.41
   1 -11  -1  173.12   12.10
   1  11   1  162.17    9.99
  -1  11  -1  172.85    9.89
   1 -11  -2  204.01   12.84
   1  11   2  211.50   11.14
  -1  11  -2  213.09   10.70
   1  11   3   15.00    2.82
   1 -11  -3   19.50    4.08
  -1  11  -3   16.02    3.15
   1 -11  -4    2.37    1.45
  -1  11  -4    4.96    1.93
   1  11   4    4.57    2.03
   1 -11  -5  187.87   12.19
   1 -11  -6  330.93   16.02
  -1  11  -6  259.17   18.74
  -1  11  -7   40.36    7.78
  -1  11  -7   53.75    5.40
   1 -11  -7   50.99    7.19
   1 -11  -7   52.26    6.33
  -1 -11   8  151.93   13.06
   1 -11  -8  153.20   11.47
   1 -11  -8  146.09   10.29
  -1  11  -8  126.00   13.32
  -1  11  -8  159.58    9.26
   1 -11  -9   23.53    4.86
  -1  11  -9   13.71    4.78
  -1  11  -9   26.12    3.98
  -1  11 -10  180.34   16.01
   1 -11 -10  209.98   13.17
  -1  11 -10  214.17   10.78
  -1  11 -11   55.35    9.00
   1 -11 -11   68.62    7.77
  -1  11 -11   74.32    6.41
  -1  11 -11   72.44    6.52
   1 -11 -12    7.34    2.90
  -1  11 -12    9.30    2.29
  -1  11 -12   10.42    2.51
  -1  11 -12    7.85    3.40
   1 -11 -13    8.59    3.32
  -1  11 -13    7.40    1.97
  -1  11 -13   10.25    4.12
  -1  11 -13   14.90    3.09
  -1  11 -14   81.21    9.62
   1 -11 -14  102.15    8.65
  -1  11 -14  107.73    6.72
  -1  11 -14  105.56    7.42
  -1 -11  15    4.73    2.55
  -1  11 -15   10.40    2.24
  -1  11 -15    5.05    2.81
   1 -11 -15    9.86    3.00
  -1  11 -15    7.99    2.00
   1 -11 -16   40.43    4.96
  -1  11 -16   36.40    5.95
  -1  11 -16   44.59    4.39
   1  11  17    8.07    2.77
  -1  11 -17    2.38    2.07
   1 -11 -17    1.82    1.26
  -1  11 -17    6.71    1.58
  -1 -11  17   -0.21    1.42
   1  11  18   13.89    2.89
  -1  11 -18   14.70    2.23
   1 -11 -18   15.39    2.65
  -1  11 -18   10.50    2.54
   1 -11 -19   35.04    3.43
   1  11  19   24.50    3.46
  -1  11 -19   32.88    2.94
   1  12 -17   35.32    4.17
   1  12 -17   28.06    3.20
   1 -12  16   10.12    2.01
   1 -12  16   17.38    2.97
   1  12 -16   12.53    2.86
   1  12 -15    4.94    2.37
   1 -12  15   11.55    3.81
   1 -12  15    5.69    1.63
   1 -12  15    7.86    2.29
   1  12 -14   79.69    4.98
   1 -12  14   70.13    5.81
   1 -12  14   85.89    6.92
   1  12 -14   62.25    6.92
   1  12 -13    4.47    2.53
   1 -12  13    7.48    2.42
   1  12 -13    6.55    1.64
   1 -12  13    9.12    3.85
   1 -12  13    9.11    2.40
   1  12 -12   13.79    2.59
   1  12 -12   13.35    3.57
   1 -12  12   15.33    3.25
   1 -12  12   15.53    5.06
   1 -12  12   18.13    3.48
   1  12 -11   42.32    6.41
   1 -12  11   50.57    5.70
   1  12 -11   56.86    5.28
   1  12 -10   96.92    7.22
   1 -12  10   92.62    7.87
   1 -12  10  111.04   12.48
   1  12 -10   74.23    8.73
  -1  12   9   16.79    3.37
   1  12  -9   15.86    3.28
   1 -12   9   16.74    3.60
   1  12  -9   10.65    3.73
   1 -12   9   12.88    5.33
   1 -12   8   43.34    8.68
   1  12  -8   68.04    6.44
   1 -12   8   64.44    6.99
  -1  12   8   74.55    6.87
   1  12  -8   46.41    6.80
   1  12  -7    2.95    1.62
   1 -12   7    5.19    2.43
  -1  12   7    3.52    1.71
   1  12  -7    1.25    1.93
   1 -12   7    3.96    3.38
   1  12  -6   23.13    3.86
   1 -12   6   22.12    4.21
   1 -12   6   25.20    6.27
  -1  12   6   26.54    4.35
   1 -12   5  114.33    9.55
   1  12  -5  112.79    8.53
  -1  12   5  119.37    8.50
   1 -12   4   47.26    6.31
   1  12  -4   44.47    5.35
  -1  12   4   42.74    5.34
  -1  12   3   90.04    6.68
   1 -12   3   74.61    7.97
  -1  12   3   78.88    6.84
   1  12  -3   93.93    7.88
   1  12  -3   92.23    7.68
   1  12  -2    2.94    1.51
  -1  12   2    3.03    1.40
   1 -12   2    5.59    2.92
  -1  12   2    5.63    2.54
  -1  12   1  104.38    7.50
   1  12  -1  108.70    8.19
   1 -12   1  102.13    9.08
  -1  12   1  109.69    8.04
   1  12   0   87.14    7.23
  -1  12   0   86.52    6.87
   1 -12   0   76.83    8.12
  -1  12   0   83.27    6.99
  -1  12  -1  102.47    7.59
   1 -12  -1   95.03    8.91
   1  12   1  103.93    7.83
  -1  12  -1   98.27    7.21
  -1 -12   1   94.33    7.82
   1  12   2    5.37    1.95
   1 -12  -2    5.05    2.31
  -1  12  -2    5.72    2.51
  -1  12  -2    4.37    1.99
   1  12   3   87.35    6.83
  -1  12  -3   89.50    7.35
   1 -12  -3   80.74    8.02
  -1  12  -3   87.35    6.52
  -1  12  -4   52.66    5.87
   1 -12  -4   44.80    5.98
   1  12   4   51.91    5.15
  -1  12  -5  113.59    8.53
   1 -12  -5  105.46    9.07
   1 -12  -6   21.72    4.19
   1 -12  -6   21.93    4.79
  -1  12  -6   25.65    4.24
  -1  12  -7    6.10    2.37
   1 -12  -7    5.60    2.34
   1 -12  -7    5.14    2.67
  -1  12  -8   68.88    6.63
   1 -12  -8   61.51    7.43
  -1  12  -8   67.18    5.62
  -1  12  -9   16.36    3.36
  -1  12  -9   18.75    3.22
  -1 -12   9   23.27    5.07
   1 -12  -9   15.22    4.00
   1 -12 -10   91.65    8.55
  -1  12 -10   98.13    7.25
  -1 -12  10  107.65   10.12
  -1  12 -10  101.34    6.97
  -1  12 -11   55.53    5.15
   1 -12 -11   52.96    6.09
  -1  12 -11   59.14    5.40
  -1 -12  11   65.02    7.99
  -1  12 -11   40.14    7.11
  -1 -12  12   13.34    3.70
  -1  12 -12   14.08    2.57
   1 -12 -12   14.27    3.51
  -1  12 -12   14.06    4.72
  -1  12 -12   15.03    2.65
  -1  12 -13    7.53    1.80
  -1 -12  13    4.84    2.76
   1 -12 -13    6.83    2.41
  -1  12 -13    6.43    1.82
  -1  12 -13    1.64    1.63
  -1  12 -14   78.09    5.07
  -1  12 -14   81.68    5.68
   1 -12 -14   84.45    6.64
  -1  12 -15    6.78    1.52
  -1 -12  15    2.10    1.38
   1 -12 -15    9.39    2.47
  -1  12 -15    7.18    1.61
   1  12  16   12.54    2.63
   1 -12 -16   19.49    2.87
  -1  12 -16   18.11    2.39
   1 -12 -17   45.27    3.99
  -1 -12  17    5.58    2.10
   1  13 -15   44.39    3.82
   1 -13  14   11.03    2.12
   1  13 -14   10.81    2.34
   1 -13  13   47.00    4.47
   1  13 -13   64.94    5.31
   1 -13  12    5.84    1.92
   1  13 -12    6.82    1.68
   1  13 -12   10.96    2.60
   1  13 -11   51.98    4.42
   1 -13  11   45.06    5.07
   1  13 -10   49.11    4.57
   1 -13  10   40.35    5.05
   1 -13   9   27.52    4.20
   1  13  -9   32.74    4.03
   1 -13   8   28.70    4.66
   1  13  -8   33.71    4.38
   1  13  -8   34.84    5.03
   1  13  -7   29.66    4.64
   1 -13   7   24.72    4.16
  -1  13   7   32.72    4.16
   1  13  -7   27.20    3.90
   1  13  -6  173.59    9.99
   1 -13   6  151.53   10.32
   1  13  -6  169.94    9.68
  -1  13   6  160.95    9.31
   1 -13   5   22.25    4.28
  -1  13   5   24.63    3.76
   1  13  -5   27.12    4.17
   1  13  -5   26.09    4.14
   1  13  -4   23.02    3.70
   1 -13   4   21.56    4.29
  -1  13   4   24.15    3.72
   1  13  -3  128.80    8.57
   1 -13   3  119.41    9.46
  -1  13   3  130.92    8.27
  -1  13   2  346.67   12.31
  -1  13   2  329.21   12.69
   1 -13   2  323.33   15.73
   1  13  -2  343.47   13.70
   1  13  -1   76.34    6.44
  -1  13   1   74.94    5.88
   1 -13   1   68.55    7.87
  -1  13   1   76.80    6.49
   1  13   0  102.60    7.36
  -1  13   0  105.40    7.16
   1 -13   0   98.05    8.66
  -1  13   0   92.80    6.70
   1  13   1   72.95    6.25
  -1  13  -1   73.02    5.98
   1 -13  -1   67.54    7.24
  -1 -13   1   87.02    7.86
  -1  13  -1   82.46    6.77
   1  13   2  335.58   12.84
   1 -13  -2  301.01   14.70
  -1 -13   2  326.43   14.46
  -1  13  -2  334.69   12.76
   1  13   3  120.88    7.49
   1 -13  -3  115.03    8.97
  -1  13  -3  131.38    8.16
  -1 -13   3  115.60    8.56
   1  13   4   25.84    3.26
  -1  13  -4   22.35    3.55
   1 -13  -4   21.10    4.03
  -1 -13   4   24.74    4.04
   1 -13  -4   29.45    5.49
  -1  13  -5   25.42    3.97
   1 -13  -5   25.17    4.31
   1 -13  -5   19.59    4.62
   1 -13  -6  131.96    9.08
  -1  13  -6  160.64    9.20
   1 -13  -6  138.90   10.85
  -1  13  -7   25.43    3.79
   1 -13  -7   23.56    4.63
   1 -13  -8   29.84    4.86
  -1  13  -8   34.88    4.22
   1 -13  -9   27.03    4.45
  -1  13  -9   27.33    3.75
   1 -13 -10   44.66    5.08
  -1  13 -10   47.89    4.62
   1 -13 -11   46.48    5.06
  -1  13 -11   50.61    4.45
  -1  13 -12    6.90    1.66
   1 -13 -12    6.40    1.87
  -1 -13  12    6.87    2.05
   1 -13 -13   51.99    4.92
  -1  13 -13   52.03    3.83
  -1 -13  13   46.51    5.72
   1 -13 -14   11.59    2.25
  -1 -13  14   10.19    2.72
  -1  13 -14   12.29    1.74
   1 -13 -15   35.94    3.36
   1 -14  12    2.47    1.20
   1  14 -12    1.95    1.04
   1 -14  11   22.12    3.01
   1  14 -11   26.62    3.08
   1  14 -10    6.18    1.59
   1 -14  10    8.17    2.20
   1  14 -10    7.57    1.87
   1 -14   9    4.57    1.74
   1  14  -9    8.33    1.94
   1  14  -9    7.22    1.71
   1  14  -8    5.98    1.79
   1 -14   8    6.52    2.20
   1  14  -8    5.68    1.71
   1 -14   7  111.55    7.79
   1  14  -7  125.66    7.00
   1  14  -7  119.72    6.97
   1  14  -6   38.16    4.10
   1 -14   6   31.44    4.32
  -1  14   5   21.89    3.22
   1 -14   5   21.43    3.83
   1  14  -5   25.38    3.42
   1  14  -4   63.58    5.27
   1 -14   4   59.13    6.07
  -1  14   4   64.09    5.22
   1  14  -3   46.33    4.58
   1 -14   3   42.68    5.23
  -1  14   3   43.18    4.19
   1  14  -2   24.60    3.27
  -1  14   2   26.84    3.05
  -1  14   2   23.10    3.23
   1 -14   2   25.50    4.21
   1 -14   1   14.25    3.34
   1  14  -1   14.44    2.50
  -1  14   1   20.70    2.90
  -1  14   1   20.30    3.58
  -1  14   0  111.79    6.54
   1 -14   0   99.95    7.85
   1  14   0  112.84    6.78
  -1  14  -1   18.47    2.78
   1 -14  -1   19.64    3.78
   1  14   1   18.41    2.83
   1 -14  -2   23.84    3.88
   1 -14  -2   23.58    4.46
  -1  14  -2   25.62    3.27
  -1  14  -3   46.49    4.43
   1 -14  -3   37.44    5.28
   1 -14  -3   38.00    4.73
  -1 -14   3   49.23    5.31
   1 -14  -4   59.10    6.47
  -1  14  -4   65.29    5.24
   1 -14  -4   53.22    5.35
  -1 -14   4   62.06    5.79
  -1  14  -5   21.90    3.18
  -1 -14   5   23.95    3.54
   1 -14  -5   23.02    4.02
   1 -14  -5   19.58    3.17
  -1  14  -6   33.35    3.78
   1 -14  -6   29.97    4.29
  -1 -14   6   29.35    3.84
  -1  14  -7  121.39    6.89
   1 -14  -7  109.33    7.68
  -1 -14   7  106.09    7.07
  -1  14  -8    2.90    1.50
  -1 -14   8    4.23    1.57
   1 -14  -8    6.05    1.83
  -1  14  -9    5.89    1.84
  -1 -14   9    6.44    1.65
   1 -14  -9    5.62    1.90
  -1  14 -10    6.24    1.40
   1 -14 -10    7.34    1.95
  -1 -14  10    5.09    1.66
   1 -14 -11   22.67    2.96
  -1  14 -11   26.15    2.65
  -1 -14  11   22.18    2.93
  -1  14 -12    1.47    0.82
  -1 -14  12    1.60    1.04
   1 -15   8   11.04    1.98
   1 -15   7   18.91    2.68
   1 -15   6   40.64    4.00
   1 -15   5   73.20    5.44
   1 -15   4   49.16    4.57
   1 -15   3   28.57    3.56
   1 -15   2    5.05    1.85
   1 -15   2    1.32    1.55
   1 -15   1   66.93    5.90
   1 -15   1  105.92    6.71
   1 -15   0   33.81    4.01
  -1  15   0   36.51    3.16
   1 -15   0   27.21    4.62
   1 -15  -1   99.95    6.36
   1 -15  -1   76.92    6.15
  -1  15  -2    3.79    1.47
   1 -15  -2    1.99    1.34
   1 -15  -2    4.24    1.87
   1 -15  -3   26.99    3.95
  -1  15  -3   33.70    3.19
  -1  15  -4   48.95    3.83
   1 -15  -4   38.53    4.44
  -1  15  -5   87.22    4.98
   1 -15  -5   55.17    4.70
   1 -15  -6   29.51    3.39
  -1  15  -6   45.73    3.63
  -1  15  -7   18.39    2.17
  -1  15  -8   14.37    1.96
   2   0   0    8.82    3.10
   2   0   0    6.96    2.63
  -2   0   0    7.24    2.63
   2   0  -1  838.36   26.56
   2   0   1  814.15   26.41
  -2   0  -1  889.27   25.20
   2   0   1  813.99   24.49
  -2   0   1  756.17   26.45
   2   0  -1  781.73   20.60
   2   0  -2    3.49    1.64
   2   0   2    1.26    1.76
   2   0  -2    1.52    1.79
   2   0  -2    3.77    2.54
  -2   0   2    2.86    2.71
   2   0  -3  334.72   17.23
   2   0  -3  326.99   16.93
   2   0   3  344.32   17.95
   2   0  -3  336.35    9.82
   2   0  -4   95.36    9.59
   2   0   4   98.20    7.23
   2   0  -4   98.76    9.83
   2   0   4  102.24   10.33
   2   0  -5    0.38    2.01
   2   0   5    1.91    2.02
   2   0   5    2.49    1.48
   2   0  -5    0.31    1.67
   2   0  -5    1.79    1.66
   2   0   6  396.24   21.64
  -2   0  -6  434.59   22.18
   2   0  -6  391.89   21.49
   2   0   6  422.24   16.63
   2   0  -6  389.44   19.43
   2   0  -6  381.01   19.76
  -2   0  -7    2.28    2.08
   2   0   7    1.37    1.88
   2   0   7    1.93    3.55
   2   0  -7    5.49    3.25
   2   0  -7    0.70    1.45
   2   0  -7   -0.32    2.23
  -2   0  -8  582.72   28.01
   2   0  -8  530.95   25.28
   2   0  -8  563.37   26.79
   2   0   8  581.85   23.13
  -2   0  -9  124.70   13.59
   2   0  -9  119.44   13.32
   2   0  -9  107.35   12.04
  -2   0 -10   63.11   10.51
   2   0 -10   63.42   10.22
   2   0 -10   64.78   10.26
   2   0 -11   30.79    8.10
  -2   0 -11   38.20    8.39
   2   0 -11   33.29    7.65
   2   0  12   42.22    9.50
  -2   0 -12   59.55   10.88
   2   0 -12   51.40    9.87
   2   0 -12   56.47   10.44
  -2   0 -13  179.35   19.77
   2   0  13  152.39   18.16
   2   0 -13  189.48   19.97
   2   0 -13  163.90   18.74
   2   0 -14  599.06   36.95
  -2   0 -14  620.55   38.05
   2   0  14  643.44   25.53
   2   0  14  572.81   37.08
   2   0 -14  590.40   18.50
   2   0 -14  616.49   37.92
  -2   0 -14  608.21   20.55
  -2   0 -15 1008.44   27.31
   2   0 -15  996.18   24.64
  -2   0 -15  983.53   50.24
   2   0  15 1065.92   34.48
   2   0 -15  998.46   49.74
   2   0  15 1028.12   51.23
   2   0 -15 1046.55   51.66
   2   0 -16  132.35    9.18
  -2   0 -16  118.54   18.24
   2   0 -16  120.12   17.69
   2   0 -16  138.05   19.10
   2   0  16  122.87   12.26
   2   0  16  124.39   18.46
  -2   0 -16  127.89   10.13
  -2   0 -17  129.96   10.29
   2   0 -17  131.14    9.29
  -2   0 -17  122.54   19.46
   2   0 -17  124.08   19.51
   2   0  17  128.10   18.99
   2   0 -17  128.02    9.84
   2   0  17  138.08   13.34
   2   0 -18   34.69    4.91
   2   0  18   42.45    7.69
  -2   0 -18   35.86    5.70
   2   0 -18   40.07    5.48
  -2   0 -19  853.57   26.79
   2   0  19  874.15   34.63
   2   0 -19  795.97   23.34
   2   0 -19  849.56   25.26
   2   0  20   32.04    7.20
   2   0 -20   28.62    4.30
  -2   0 -20   30.20    5.21
   2   0 -20   33.47    5.03
   2   0  21    4.33    3.72
   2   0 -21   -0.01    1.29
  -2   0 -21    1.97    1.92
   2   0 -21    0.84    1.11
  -2   0 -22  100.25    8.28
   2   0  22   99.44   12.01
   2   0 -22  100.79    7.73
   2   0 -22   99.09    7.82
  -2   0 -23   13.01    2.72
   2   0  23    9.11    4.26
   2   0 -23    9.07    2.40
   2   0  24   11.64    4.43
   2   0 -24   17.45    2.80
  -2   0 -24   16.01    2.98
   2   0 -25   14.48    2.15
   2   0  25    9.70    3.49
   2   1 -25   14.72    2.24
  -2  -1 -25    9.60    1.90
   2  -1  25   14.06    4.76
  -2  -1 -24   15.96    2.69
   2   1 -24   17.18    2.76
   2  -1  24    8.56    3.97
   2  -1  23   19.42    6.94
  -2  -1 -23   21.08    3.79
   2   1 -23   18.08    3.13
  -2  -1 -22    1.61    1.47
   2  -1  22    1.36    2.83
   2   1 -22    2.10    1.66
  -2  -1 -21    9.95    2.85
   2  -1  21    9.84    4.90
   2   1 -21   12.19    3.26
  -2  -1 -20   99.97    8.78
   2  -1  20   93.68   12.53
   2   1 -20   97.23    8.31
  -2  -1 -19  278.54   14.92
   2  -1  19  279.35   21.36
   2   1 -19  276.48   14.25
   2  -1  18  154.71   15.62
  -2  -1 -18  153.00   11.13
   2   1 -18  141.08   10.33
  -2  -1 -17  102.64   17.20
  -2  -1 -17  112.98    9.44
   2  -1  17  122.42   13.36
   2   1 -17  105.29   20.21
   2  -1  17  100.36   16.72
   2   1 -17  105.00    8.86
  -2  -1 -16  112.44    9.31
   2  -1  16  102.37   16.94
  -2  -1 -16   93.49   15.94
   2  -1  16  107.26   12.33
   2   1 -16  119.00   20.79
   2   1 -16   97.12    8.47
   2  -1  15  159.18   14.00
  -2  -1 -15  146.31   10.33
  -2  -1 -15  147.99   19.64
   2   1 -15  145.75    9.72
   2   1 -15  153.31   18.82
   2  -1  15  151.31   19.67
   2   1 -15  139.44    9.81
  -2  -1 -14    8.94    2.57
   2   1 -14   11.41    2.93
   2   1 -14    9.42    4.41
   2  -1  14    5.31    2.67
  -2  -1 -14    5.77    3.95
  -2  -1 -13   72.62   12.53
   2   1 -13   63.31   11.22
   2   1 -13   82.36   12.68
  -2  -1 -12  222.95   21.05
   2   1 -12  211.09   19.47
   2   1 -12  213.91   19.44
  -2  -1 -11  279.79   22.45
   2   1 -11  280.81   21.39
   2  -1  11  312.12   22.96
   2   1 -11  284.12   21.04
  -2  -1 -10   45.21    8.67
   2   1 -10   51.20    8.59
   2   1 -10   48.40    8.21
   2  -1  10   45.67    8.26
   2   1  -9  133.49   13.26
   2   1  -9  135.13   15.73
  -2  -1  -9  138.45   14.01
   2  -1   9  129.19   13.06
   2   1  -9  123.11   12.52
  -2  -1  -8  100.91   11.30
   2   1  -8   91.16   10.28
   2   1  -8   93.47   12.72
   2  -1   8   93.30   10.57
   2  -1   8   96.33   12.36
   2   1  -8   95.52   10.32
   2  -1   7   66.51    9.78
   2   1  -7   66.10   10.26
   2   1  -7   52.68    7.24
   2   1  -7   55.21    7.29
   2  -1   7   61.04    8.02
  -2  -1  -7   62.73    8.36
   2   1  -6  253.43   18.74
   2   1  -6  246.01   13.82
   2  -1   6  255.35   15.48
  -2  -1  -6  277.05   16.16
   2  -1   6  270.83   18.83
   2   1  -6  256.21   15.43
   2   1  -5  169.78   14.75
  -2  -1  -5  185.77   12.32
   2  -1   5  190.49   14.87
   2   1  -5  169.01   10.34
   2   1  -5  173.18   12.53
   2  -1   5  174.36   12.35
   2   1  -4   25.69    5.01
   2   1  -4   20.14    5.35
  -2  -1  -4   28.47    4.67
   2  -1   4   25.67    4.75
   2  -1   4   26.67    5.63
   2  -1   3  121.83    9.57
   2   1  -3  125.86   10.16
  -2  -1  -3  133.44    9.06
   2   1  -3  122.57    7.21
   2  -1   3  134.53   12.14
   2   1  -3  127.38   11.53
   2   1  -2   12.00    3.60
   2  -1   2   12.49    3.11
   2   1  -2   15.96    2.81
   2  -1   2   18.17    4.37
   2   1  -2   12.67    4.19
  -2   1   2    9.90    6.36
   2   1  -1  229.90   12.88
   2  -1   1  245.61   15.21
   2   1  -1  230.56   11.38
  -2   1   1  203.63   16.97
   2  -1   0    3.10    2.21
  -2   1   0    3.97    3.05
   2   1   0    1.75    1.35
   2   1   0    2.61    2.08
  -2   1  -1  236.47   15.64
  -2  -1   1  229.75    9.82
   2  -1  -1  232.41   14.91
   2   1   1  236.82   13.41
   2   1   1  241.79   13.35
   2  -1  -2    7.41    2.22
   2   1   2    9.49    3.05
  -2   1  -2   12.56    4.42
   2   1   2   12.33    3.33
  -2  -1   2   10.57    2.82
   2  -1  -2   11.90    2.82
   2  -1  -2   12.04    3.87
   2  -1  -3  136.17   11.59
   2  -1  -3  127.35    5.79
   2  -1  -3  135.28   10.06
  -2  -1   3  122.02   10.24
   2   1   3  120.86   10.34
   2   1   3  137.46   11.52
   2   1   4   23.74    4.89
   2   1   4   24.78    4.87
   2  -1  -4   25.46    5.56
   2  -1  -4   23.54    4.50
   2  -1  -5  170.48   12.68
   2   1   5  165.99   13.44
   2  -1  -5  175.40   13.85
   2  -1  -5  164.53   13.31
   2   1   5  171.55   13.79
   2  -1  -6  234.03   15.63
   2   1   6  263.88   17.77
   2  -1  -6  250.53   17.23
   2   1   6  239.82   16.47
   2  -1  -6  250.61   16.65
   2  -1  -7   54.80    8.63
   2   1   7   60.98    8.68
   2  -1  -7   61.33    8.81
  -2   1  -8   99.21   12.13
   2  -1  -8   86.18   11.11
   2   1   8   89.00   11.10
   2  -1  -8   97.87   11.74
  -2   1  -9  134.28   14.79
   2  -1  -9  130.84   13.99
   2  -1  -9  116.60   13.57
   2   1   9  125.28   13.90
  -2   1 -10   57.60    9.91
   2  -1 -10   51.42    9.52
   2  -1 -10   55.75    9.77
   2   1  10   47.16    8.60
  -2   1 -11  293.79   23.00
   2  -1 -11  270.26   22.51
   2   1  11  266.59   22.22
   2  -1 -11  265.77   22.71
  -2   1 -12  200.48   20.05
   2  -1 -12  217.99   21.34
   2  -1 -12  213.19   21.37
   2   1  12  221.14   21.07
  -2   1 -13   74.22   12.82
   2  -1 -13   70.39   12.73
   2   1  13   71.77   12.59
   2  -1 -13   79.34   13.94
  -2   1 -14    6.30    2.27
   2  -1 -14    8.41    2.32
   2   1  14   13.05    4.25
   2  -1 -14    7.62    5.69
   2   1  14    8.61    4.41
   2  -1 -14    8.10    4.90
  -2   1 -14    8.87    4.72
   2  -1 -15  131.94    9.22
  -2   1 -15  145.33   10.55
   2  -1 -15  147.88    9.66
  -2   1 -15  130.25   18.47
   2   1  15  156.53   13.03
   2  -1 -15  134.21   19.11
   2  -1 -15  127.63   18.54
   2   1  15  156.36   20.24
  -2   1 -16   93.49    8.78
   2  -1 -16   96.04    7.99
   2  -1 -16   94.41    8.01
  -2   1 -16   94.63   16.28
   2   1  16  108.42   11.18
   2  -1 -16   82.18   15.06
   2  -1 -16   93.96   16.15
   2   1  16  106.27   16.80
  -2   1 -17  109.04    9.67
   2  -1 -17  100.12   17.62
   2  -1 -17   94.67    8.05
   2   1  17   97.43   16.08
   2  -1 -17  114.22    8.57
  -2   1 -17   91.86   16.43
   2   1  17  113.10   11.67
   2  -1 -17  103.54   18.20
  -2   1 -18  138.86   11.22
   2  -1 -18  136.04    9.72
   2   1  18  150.95   13.69
   2  -1 -18  131.44   10.12
  -2   1 -19  285.64   15.71
   2  -1 -19  255.27   13.49
   2   1  19  289.98   19.36
   2  -1 -19  273.32   14.44
  -2   1 -20   94.17    9.03
   2  -1 -20   92.09    8.16
   2   1  20  101.50   11.62
   2  -1 -20   95.31    8.46
  -2   1 -21   14.70    3.52
   2  -1 -21   11.07    3.02
   2  -1 -21    6.81    2.05
   2   1  21    8.04    4.01
  -2   1 -22    0.70    1.29
   2   1  22    4.54    3.72
   2  -1 -22    1.97    1.90
   2  -1 -22    0.38    1.14
  -2   1 -23   16.98    3.57
   2  -1 -23   21.02    3.41
   2   1  23   19.14    4.91
   2  -1 -23   14.98    2.80
  -2   1 -24   14.17    2.89
   2  -1 -24   15.13    2.71
   2  -1 -24   16.21    2.60
   2   1  24   15.72    4.00
   2  -1 -25   11.68    1.84
   2   1  25   13.22    4.00
   2   2 -25   42.24    3.64
  -2  -2 -25   38.38    3.55
  -2  -2 -24    2.44    1.38
   2   2 -24    1.77    0.89
  -2  -2 -23   40.67    4.76
   2  -2  23   26.39    7.09
   2   2 -23   36.03    4.21
  -2  -2 -22   33.32    4.72
   2   2 -22   35.08    4.45
   2  -2  22   27.26    7.55
  -2  -2 -21   79.09    7.33
   2  -2  21   67.39   11.39
   2   2 -21   75.57    6.89
   2  -2  20  179.76   18.85
   2   2 -20  186.17   11.43
  -2  -2 -20  186.44   11.67
  -2  -2 -19  144.44   10.56
   2  -2  19  154.90   17.36
   2   2 -19  135.22    9.93
  -2  -2 -18  142.36   10.58
   2  -2  18  143.31   16.46
   2   2 -18  144.05   10.27
  -2  -2 -17  135.64   10.09
  -2  -2 -17  137.86   20.42
   2  -2  17  145.46   15.97
   2  -2  17  116.51   18.69
   2   2 -17  129.50    9.81
  -2  -2 -16  433.60   34.81
   2  -2  16  432.31   26.22
   2   2 -16  484.80   41.77
   2   2 -16  423.80   17.67
  -2  -2 -16  449.66   18.29
  -2  -2 -15   28.66    4.51
   2  -2  15   26.24    6.31
  -2  -2 -15   24.80    8.02
   2   2 -15   24.84    4.47
   2   2 -15   25.97    9.90
  -2  -2 -14  406.31   16.50
  -2  -2 -14  395.67   30.57
   2  -2  14  399.29   23.27
   2   2 -14  432.86   36.91
   2   2 -14  390.19   16.39
  -2  -2 -13  119.23   16.07
   2  -2  13  110.75   12.04
   2   2 -13  113.19   18.52
   2   2 -13  106.90    8.42
  -2  -2 -12  262.36   22.67
   2   2 -12  254.42   26.05
   2  -2  12  232.91   22.15
  -2  -2 -11  102.77   13.63
   2   2 -11  113.01   12.82
   2   2 -11  108.87   16.41
   2  -2  11   90.69   13.31
  -2  -2 -10  887.97   37.28
   2   2 -10  907.40   34.38
   2   2 -10  870.92   44.19
   2  -2  10  839.41   38.19
   2   2  -9  188.76   14.38
  -2  -2  -9  186.97   16.03
   2  -2   9  207.32   18.67
   2   2  -9  197.75   15.01
   2   2  -9  197.84   19.98
   2  -2   9  200.29   17.77
   2  -2   8  620.13   29.66
  -2  -2  -8  644.68   27.43
   2   2  -8  644.44   24.49
   2   2  -8  648.45   34.80
   2  -2   8  716.63   33.58
   2   2  -8  625.35   24.50
  -2  -2  -7 1283.51   35.83
   2   2  -7 1231.59   30.29
   2   2  -7 1264.88   45.96
   2   2  -7 1236.81   32.58
   2  -2   7 1199.16   39.06
   2  -2   6  619.18   29.23
   2   2  -6  525.53   20.33
  -2  -2  -6  552.01   21.40
   2   2  -6  559.78   29.44
   2   2  -6  533.22   17.44
   2  -2   6  543.68   25.07
   2   2  -5  602.36   16.26
   2   2  -5  657.72   30.84
   2  -2   5  636.87   26.13
   2   2  -5  623.21   20.71
  -2  -2  -5  619.07   20.64
   2   2  -4  279.96   13.42
   2  -2   4  320.19   19.63
   2   2  -4  303.47   19.96
   2  -2   4  295.86   17.34
  -2  -2  -4  292.02   12.60
   2  -2   3  778.43   27.07
  -2  -2  -3  743.59   17.54
   2   2  -3  750.90   30.06
   2   2  -3  717.37   20.96
   2   2  -3  762.41   20.34
  -2  -2  -2  400.21   10.46
   2   2  -2  430.23   15.95
   2  -2   2  504.27   23.01
   2   2  -2  459.85   22.83
  -2   2   2  401.79   27.88
   2   2  -2  450.40   16.47
   2  -2   2  449.11   20.51
   2  -2   1  370.50   20.06
   2   2  -1  371.39   15.48
   2   2  -1  365.69   15.00
  -2   2   1  357.22   25.57
   2  -2   1  396.46   19.69
   2  -2   0   67.56    8.33
   2   2   0   65.09    6.87
   2   2   0   61.79    6.50
  -2   2   0   67.55   10.91
   2  -2  -1  382.75   19.97
   2   2   1  387.30   16.46
   2   2   1  383.84   17.46
  -2   2  -1  373.13   22.60
   2  -2  -2  433.58   21.36
  -2   2  -2  445.71   23.71
   2   2   2  459.81   18.77
   2   2   2  460.95   20.10
   2  -2  -3  735.79   28.39
   2  -2  -3  715.71   20.57
  -2   2  -3  772.82   31.06
   2   2   3  716.43   25.35
   2   2   3  795.37   27.92
   2  -2  -4  280.30   17.69
   2  -2  -4  276.23   13.99
   2   2   4  276.42   16.43
   2   2   4  297.94   17.88
   2  -2  -5  576.45   21.61
   2   2   5  629.25   27.51
   2  -2  -5  612.36   26.78
   2  -2  -6  521.68   22.23
   2  -2  -6  517.83   26.56
   2   2   6  548.16   26.38
   2  -2  -6  518.15   25.53
   2   2   7 1254.63   41.77
   2  -2  -7 1207.95   42.26
   2  -2  -7 1186.90   40.52
   2  -2  -8  658.27   32.19
   2   2   8  642.64   30.73
   2  -2  -8  644.72   31.56
  -2   2  -9  195.22   18.25
   2   2   9  176.80   16.70
   2  -2  -9  181.59   17.98
   2  -2  -9  204.10   18.62
   2  -2 -10  757.65   38.05
   2  -2 -10  912.72   41.85
   2   2  10  896.95   39.60
  -2   2 -10  865.74   39.72
  -2   2 -11  103.75   14.23
   2  -2 -11  115.28   15.60
   2  -2 -11   99.69   14.44
   2   2  11   95.46   13.70
  -2   2 -12  208.08   20.81
   2   2  12  215.99   21.43
   2  -2 -12  213.24   21.89
   2  -2 -12  237.61   23.54
  -2   2 -13  104.52   15.53
   2   2  13  123.01   11.01
   2   2  13  109.06   15.82
   2  -2 -13  122.32   17.70
   2  -2 -13   86.07   14.69
  -2   2 -14  390.56   17.48
   2  -2 -14  362.49   14.92
  -2   2 -14  400.41   31.61
   2  -2 -14  362.39   15.26
   2   2  14  452.64   21.20
   2   2  14  378.55   30.11
   2  -2 -14  400.95   32.41
   2  -2 -14  402.27   32.95
   2   2  15   29.58    8.93
  -2   2 -15   26.19    8.79
  -2   2 -15   27.59    5.13
   2  -2 -15   21.08    4.08
   2   2  15   23.82    5.25
   2  -2 -15   27.28    9.62
   2  -2 -15   20.83    8.07
   2  -2 -15   25.64    4.34
  -2   2 -16  410.83   18.98
   2  -2 -16  421.80   16.83
   2  -2 -16  398.83   16.24
  -2   2 -16  388.66   33.72
   2   2  16  465.94   22.79
   2  -2 -16  423.74   35.84
   2  -2 -16  418.97   35.77
   2   2  16  407.40   33.33
  -2   2 -17  128.35   10.91
   2  -2 -17  143.86    9.80
  -2   2 -17  125.66   19.52
   2   2  17  141.39   12.92
   2  -2 -17  128.02    9.71
   2  -2 -17  132.06   20.79
   2   2  17  137.53   19.16
   2  -2 -17  114.14   18.33
  -2   2 -18  145.34   11.51
   2  -2 -18  139.09   10.17
   2  -2 -18  157.69   10.12
   2   2  18  164.66   14.16
  -2   2 -19  140.47   11.10
   2  -2 -19  134.60   10.02
   2   2  19  145.13   13.36
   2  -2 -19  133.37   10.09
   2  -2 -20  196.07   11.99
   2  -2 -20  182.74   11.59
  -2   2 -20  188.25   12.78
   2   2  20  204.08   15.87
  -2   2 -21   72.19    7.71
   2   2  21   79.48    9.81
   2  -2 -21   77.90    7.33
   2  -2 -21   70.66    7.34
   2   2  22   41.80    7.30
  -2   2 -22   32.06    5.03
   2  -2 -22   34.24    4.92
   2  -2 -22   34.50    4.54
   2   2  23   44.08    7.06
   2  -2 -23   36.35    4.54
   2  -2 -23   33.36    4.10
  -2   2 -23   33.67    4.78
   2  -2 -24    1.47    1.19
   2   2  24    3.87    3.15
   2  -2 -24    2.50    1.24
   2   2  25   43.09    6.39
   2  -2 -25   30.92    2.74
   2   3 -25   22.99    2.63
  -2  -3 -24   76.64    5.46
   2   3 -24   79.10    5.54
  -2  -3 -23  139.78    8.26
   2  -3  23  112.37   14.96
   2   3 -23  133.40    8.00
  -2  -3 -22    8.25    2.54
   2  -3  22    5.83    4.70
   2   3 -22    8.57    2.21
   2  -3  21   25.71    7.42
  -2  -3 -21   32.00    4.68
   2   3 -21   32.81    4.55
   2  -3  21   25.35    4.23
  -2  -3 -20   22.03    3.89
   2  -3  20   24.74    9.05
   2  -3  20   20.67    4.01
   2   3 -20   24.24    4.10
   2  -3  19    9.03    6.18
  -2  -3 -19    8.37    2.56
   2   3 -19   11.04    3.08
  -2  -3 -18   16.03    3.39
   2  -3  18   12.56    6.18
   2   3 -18   21.16    4.04
  -2  -3 -17    4.56    1.99
   2  -3  17    7.22    5.15
   2   3 -17    5.78    2.25
   2  -3  16   21.34    6.65
   2   3 -16   19.37    7.42
  -2  -3 -16   17.44    4.05
   2   3 -16   19.87    3.97
  -2  -3 -16   26.64    9.88
  -2  -3 -15   54.39    6.31
  -2  -3 -15   57.35   13.02
   2  -3  15   57.41   10.78
   2   3 -15   56.38    6.57
   2   3 -15   56.85   14.39
   2   3 -14   55.87   14.04
   2   3 -14   54.38    5.52
   2  -3  14   66.28   10.82
   2  -3  14   53.64   12.30
  -2  -3 -14   60.65   12.07
   2   3 -14   55.41    6.31
   2   3 -13  110.06    7.80
  -2  -3 -13  135.58   16.85
   2  -3  13  103.11   12.69
   2   3 -13  122.77   18.98
   2  -3  13  112.91   17.03
   2   3 -13  121.84    9.04
  -2  -3 -12  453.10   29.30
   2   3 -12  467.19   36.17
   2  -3  12  443.81   32.52
  -2  -3 -11  146.15   15.62
   2   3 -11  150.14   19.81
   2  -3  11  135.56   17.33
   2  -3  10   47.39   10.17
  -2  -3 -10   42.91    8.17
   2  -3  10   46.17    9.62
   2   3 -10   35.42    9.33
   2  -3   9 1058.58   43.70
  -2  -3  -9 1110.93   37.60
   2   3  -9 1135.22   49.89
   2  -3   9 1159.14   45.54
   2  -3   8  574.00   30.94
  -2  -3  -8  533.33   24.22
   2   3  -8  541.31   33.18
   2  -3   8  505.28   29.08
   2  -3   7 1223.31   42.95
   2   3  -7 1280.74   49.19
  -2  -3  -7 1291.16   34.72
  -2  -3  -6 1391.89   33.09
   2   3  -6 1384.53   48.86
   2  -3   6 1268.22   42.10
  -2  -3  -5 1133.11   26.70
   2   3  -5 1101.16   42.40
   2  -3   5 1168.21   39.78
   2  -3   5 1023.91   36.98
   2   3  -4 1232.50   43.07
   2  -3   4 1176.99   38.16
   2  -3   3 1137.22   36.98
   2  -3   3 1188.55   37.84
   2   3  -3 1165.77   41.09
   2   3  -3 1127.93   28.64
   2  -3   2  674.72   27.91
   2   3  -2  596.81   16.78
   2   3  -2  678.76   22.32
   2  -3   2  673.02   27.91
   2   3  -1  181.80   10.15
   2  -3   1  226.68   16.22
  -2   3   1  175.40   19.74
   2   3  -1  218.55   13.00
   2  -3   1  218.23   16.11
   2  -3   0    9.23    3.57
   2   3   0    7.70    2.72
   2   3   0    7.10    2.73
  -2   3   0   10.48    5.23
  -2   3  -1  205.76   18.82
   2   3   1  217.71   13.90
   2  -3  -1  217.25   15.97
   2  -3  -2  661.18   27.89
  -2   3  -2  667.85   33.01
   2   3   2  665.06   25.35
   2  -3  -3 1159.40   37.52
  -2   3  -3 1180.72   41.39
   2   3   3 1183.79   35.29
   2  -3  -4 1222.03   39.39
   2   3   4 1215.45   37.54
   2  -3  -5 1021.45   26.36
   2   3   5 1089.60   36.85
   2  -3  -5 1045.68   37.68
   2  -3  -6 1315.52   32.90
   2   3   6 1315.39   42.36
   2  -3  -6 1375.87   45.00
   2  -3  -7 1293.28   45.56
   2   3   7 1245.20   42.70
   2  -3  -7 1198.63   44.70
   2  -3  -8  505.97   30.55
   2   3   8  536.95   28.90
   2  -3  -8  546.85   31.45
   2  -3  -9 1021.74   44.87
   2   3   9 1053.03   42.14
   2  -3  -9 1155.80   47.59
   2   3  10   43.85    8.80
  -2   3 -10   40.28    9.60
   2  -3 -10   34.89    8.08
   2  -3 -10   38.01    9.49
  -2   3 -11  142.32   17.59
   2  -3 -11  130.27   17.38
   2  -3 -11  153.03   19.15
   2   3  11  150.54   17.06
   2  -3 -12  392.10   31.49
   2   3  12  431.14   30.32
   2  -3 -12  449.64   34.07
  -2   3 -12  419.66   30.83
  -2   3 -13  110.05    9.55
  -2   3 -13  109.92   16.20
   2  -3 -13  102.42    8.59
   2   3  13  108.49   15.62
   2   3  13  139.46   11.93
   2  -3 -13   99.69   16.34
   2  -3 -13  122.16   18.14
  -2   3 -14   59.57    7.22
   2  -3 -14   57.96    6.30
   2  -3 -14   53.21    6.28
   2   3  14   64.48    8.76
  -2   3 -14   52.76   11.36
   2   3  14   54.93   11.88
   2  -3 -14   57.38   12.98
   2  -3 -14   65.94   13.98
  -2   3 -15   53.63    7.16
   2  -3 -15   50.19    6.09
   2   3  15   50.44   12.03
   2  -3 -15   48.77    6.12
   2   3  15   64.72    8.55
   2  -3 -15   56.66   13.74
   2  -3 -15   41.15   11.77
  -2   3 -15   60.62   13.33
   2   3  16   19.79    7.30
  -2   3 -16   21.82    4.87
   2  -3 -16   20.64    3.90
   2   3  16   23.60    5.16
   2  -3 -16   18.65    4.02
  -2   3 -16   16.14    7.28
   2  -3 -16   18.55    8.76
   2  -3 -16   15.65    7.27
   2   3  17   -0.82    3.93
  -2   3 -17    5.26    2.32
   2  -3 -17    4.90    2.32
   2  -3 -17    3.79    2.34
   2   3  17    2.78    2.12
  -2   3 -18   21.42    4.90
   2  -3 -18   17.75    3.42
   2  -3 -18   16.79    3.95
   2   3  18   21.86    5.47
  -2   3 -19    8.25    2.90
   2  -3 -19    7.53    2.12
   2  -3 -19    6.44    2.62
   2   3  19   13.73    4.86
  -2   3 -20   23.43    4.60
   2  -3 -20   25.13    4.61
   2   3  20   22.53    5.39
   2  -3 -20   21.65    4.08
  -2   3 -21   29.45    5.19
   2  -3 -21   26.81    4.71
   2  -3 -21   27.98    4.44
   2   3  21   34.27    6.34
   2  -3 -22    6.85    2.48
   2   3  22    9.53    3.69
   2  -3 -22    7.09    2.40
   2  -3 -23  125.25    8.18
   2  -3 -23  113.42    7.10
   2  -3 -24   71.76    5.61
   2   3  24   82.27    8.46
   2  -3 -24   58.91    4.40
   2   3  25   14.24    3.73
   2  -3 -25   18.09    2.34
   2   4 -25   61.77    4.16
  -2  -4 -24    8.96    1.80
   2   4 -24    9.63    1.96
  -2  -4 -23   53.11    4.69
   2   4 -23   48.45    4.62
  -2  -4 -22   19.52    3.26
   2  -4  22   14.82    3.03
   2   4 -22   17.71    3.01
   2  -4  21   11.76    2.98
  -2  -4 -21   11.28    2.85
   2  -4  21   11.96    6.55
   2   4 -21   15.55    3.09
  -2  -4 -20   57.70    6.12
   2  -4  20   45.50   11.42
   2   4 -20   50.52    5.76
   2  -4  20   44.02    5.75
  -2  -4 -19  112.02    8.71
   2  -4  19   91.31   15.84
   2   4 -19  102.72    8.39
   2  -4  18   99.43   15.77
   2   4 -18   98.49    8.31
  -2  -4 -18  114.62    8.90
  -2  -4 -17  239.84   13.35
   2   4 -17  240.26   13.29
   2  -4  17  198.64   22.36
  -2  -4 -16  106.51    8.83
   2   4 -16   93.41    8.40
   2   4 -15  167.70    9.55
   2  -4  15  150.13   18.94
   2   4 -15  171.62   24.83
   2   4 -15  180.13   11.66
   2   4 -14  111.92    7.95
   2  -4  14   77.90    9.72
   2  -4  14   97.27   14.68
   2   4 -14  104.36   18.92
   2   4 -14  114.50    9.11
   2  -4  14  113.24   18.61
   2   4 -13   48.28    5.38
   2   4 -13   51.24   13.08
   2  -4  13   38.45    7.08
   2  -4  13   40.28    9.81
   2  -4  13   47.20   11.07
   2   4 -13   50.64    5.84
   2   4 -12  111.63    7.99
   2  -4  12   95.49   13.55
   2   4 -12   92.99   17.32
   2  -4  12   96.83   16.18
   2   4 -12  110.72    8.70
   2   4 -11  605.28   40.50
   2  -4  11  569.05   37.80
   2   4 -10    3.35    2.58
   2  -4  10    3.03    3.35
   2  -4  10    1.40    2.33
   2   4  -9   22.02    7.32
   2  -4   9   20.36    6.84
   2  -4   9   23.78    7.41
   2  -4   8  629.17   34.96
   2   4  -8  628.26   37.34
   2  -4   8  683.36   34.93
   2  -4   7  381.51   26.19
   2   4  -7  386.78   28.24
   2  -4   7  427.06   26.82
   2  -4   6 1246.75   45.70
   2   4  -6 1301.34   50.02
   2  -4   6 1346.10   45.68
   2   4  -5  591.69   32.67
   2  -4   5  707.26   31.95
   2  -4   5  632.41   31.51
   2  -4   4 1323.92   44.55
   2  -4   4 1455.24   44.40
   2   4  -4 1394.09   48.34
  -2   4   4 1242.33   61.95
   2   4  -3   35.39    6.03
   2   4  -3   31.83    7.53
   2  -4   3   31.85    6.96
   2  -4   3   31.43    6.98
  -2   4   3   27.42    9.19
   2  -4   2  336.35   20.94
   2   4  -2  355.58   18.04
  -2   4   2  288.35   29.21
   2  -4   2  333.15   21.99
   2  -4   1   70.02    9.97
   2  -4   1   64.62    9.36
  -2   4   1   63.06   14.20
   2   4  -1   66.25    8.07
   2  -4   0   22.37    5.59
   2   4   0   29.54    5.52
  -2   4   0   27.61    8.53
   2  -4   0   27.63    6.40
  -2   4  -1   67.67   12.67
   2  -4  -1   61.03    9.04
   2   4   1   64.77    8.44
   2  -4  -2  341.26   21.52
  -2   4  -2  353.77   26.51
   2   4   2  338.35   19.22
   2   4   3   31.42    6.14
  -2   4  -3   28.22    7.51
   2  -4  -3   35.16    7.18
   2  -4  -4 1362.25   44.86
   2   4   4 1404.82   42.23
  -2   4  -4 1467.43   50.55
   2  -4  -5  644.27   31.71
   2   4   5  649.10   29.84
   2   4   6 1306.61   44.05
   2  -4  -6 1280.88   46.44
   2   4   7  372.44   24.41
   2  -4  -7  390.16   26.78
   2   4   8  593.96   31.95
   2  -4  -8  680.97   36.94
   2  -4  -9   17.58    6.61
   2   4   9   24.68    7.44
   2  -4 -10    3.81    5.30
   2   4  10    2.51    2.50
   2  -4 -10    1.17    1.97
  -2   4 -11  541.55   35.19
   2  -4 -11  497.95   35.69
   2   4  11  590.62   35.31
   2  -4 -11  642.25   40.83
  -2   4 -12  102.41    9.69
  -2   4 -12   96.66   15.20
   2  -4 -12   86.90   15.29
   2   4  12   83.33   13.89
   2  -4 -12  123.30   18.39
  -2   4 -13   42.97    6.17
  -2   4 -13   38.24   10.09
   2   4  13   40.60   10.14
   2  -4 -13   43.64    5.75
   2  -4 -13   54.78   13.61
   2  -4 -13   37.90   10.97
  -2   4 -14  103.42    9.78
   2   4  14  103.49   16.75
   2  -4 -14  103.52    8.76
  -2   4 -14   98.16   16.46
   2   4  14  133.36   12.27
   2  -4 -14  103.61   18.54
   2  -4 -14   98.08    8.61
   2  -4 -14  126.76   20.29
  -2   4 -15  170.05   12.80
   2  -4 -15  178.58   11.75
  -2   4 -15  148.20   21.21
   2  -4 -15  186.06   11.47
   2   4  15  203.14   15.33
   2  -4 -15  151.60   22.44
   2  -4 -15  196.97   25.31
   2   4  15  165.45   21.00
   2  -4 -16   92.74    8.55
   2  -4 -16   90.31    8.00
  -2   4 -16   80.67   15.94
   2   4  16  112.91   11.45
  -2   4 -16   89.50    9.57
   2  -4 -16   94.08   17.54
   2  -4 -16   78.21   16.73
   2   4  16   91.34   16.08
  -2   4 -17  225.16   14.76
   2  -4 -17  242.87   13.77
   2  -4 -17  234.80   12.44
   2   4  17  271.69   17.63
   2  -4 -18   95.99    8.72
   2  -4 -18  116.03    8.41
   2   4  18  121.54   12.00
  -2   4 -18  100.00    9.86
   2  -4 -19  108.12    7.93
   2   4  19  117.54   11.46
   2  -4 -19  107.74    9.17
   2  -4 -20   53.55    6.31
   2   4  20   65.47    8.50
   2  -4 -20   46.60    5.76
   2   4  21   13.46    3.98
   2  -4 -21   10.69    3.08
   2  -4 -21   11.18    2.86
   2   4  22   18.65    4.15
   2  -4 -22   16.90    3.52
   2  -4 -22   12.68    2.60
   2  -4 -23   46.71    4.89
   2  -4 -23   36.02    3.82
   2  -4 -24    4.87    1.62
   2   4  24   10.56    3.21
   2   4  25   58.17    6.36
   2   5 -24   36.34    3.56
   2   5 -23   38.74    3.99
   2  -5  23   26.69    3.45
  -2  -5 -22   53.76    4.87
   2   5 -22   47.85    4.79
   2  -5  22   40.05    4.89
  -2  -5 -21    6.22    1.94
   2  -5  21    8.41    2.68
   2   5 -21    6.56    2.15
  -2  -5 -20   11.91    2.87
   2  -5  20   10.11    5.33
   2  -5  20   12.85    3.08
   2   5 -20   12.52    2.95
  -2  -5 -19  229.08   12.03
   2   5 -19  212.84   11.78
  -2  -5 -18  185.26   11.32
   2  -5  18  147.88   21.69
   2   5 -18  169.39   10.88
   2  -5  17  137.67   19.88
   2   5 -17  167.18   11.06
   2   5 -16  142.51   10.29
   2  -5  16  123.83   19.76
   2  -5  15   78.09   15.98
   2   5 -15   84.06    6.70
   2   5 -15   92.15    8.27
   2  -5  15   93.36   18.19
   2  -5  15   56.34    8.81
   2   5 -14   22.94    3.46
   2  -5  14   15.04    7.45
   2  -5  14   14.46    5.17
   2  -5  14   26.07    9.39
   2   5 -14   23.75    5.45
   2   5 -14   21.64    9.19
   2   5 -14   29.42    4.65
   2   5 -13   58.65    6.36
   2   5 -13   61.28   14.65
  -2   5  13   57.52    5.66
   2   5 -13   53.15    5.48
   2  -5  13   64.57    9.16
   2  -5  13   49.28   12.64
   2   5 -13   55.68    5.77
   2  -5  13   45.32   11.12
   2   5 -12   36.25    4.54
   2   5 -12   34.86    4.86
   2   5 -12   34.97   10.02
  -2   5  12   30.65    4.09
   2  -5  12   35.42   10.45
   2   5 -12   29.81    4.37
   2  -5  12   33.80   10.09
   2  -5  12   30.88    7.19
   2   5 -11  154.89    9.86
   2   5 -11  153.64    9.39
   2  -5  11  116.93   17.18
   2   5 -11  150.37   20.58
   2  -5  11  169.27   14.95
   2   5 -11  127.03    8.52
   2  -5  11  138.24   19.49
   2  -5  10   16.68    6.72
   2   5 -10   19.28    7.37
   2  -5  10   21.86    7.99
   2  -5   9   67.61   11.96
   2   5  -9   80.38   13.82
   2  -5   9   67.67   12.79
   2  -5   8  447.80   28.95
   2   5  -8  378.04   29.96
   2  -5   8  394.40   29.99
   2   5  -7   92.56   14.44
   2  -5   7   83.09   13.41
   2  -5   7   82.56   12.27
   2   5  -6 1238.86   51.14
   2  -5   6 1247.20   45.46
   2  -5   6 1188.79   49.09
   2   5  -5 3443.27   82.81
   2  -5   5 3354.99   79.79
   2  -5   4  475.67   26.53
  -2   5   4  417.91   38.77
   2  -5   4  436.44   28.27
  -2   5   3   68.35   15.62
   2  -5   3   88.30   11.20
   2  -5   3   90.59   12.51
   2  -5   2  133.02   13.64
   2   5  -2  132.98   12.52
   2  -5   2  150.72   15.91
  -2   5   2  140.17   21.49
  -2   5   1   63.45   13.88
   2  -5   1   60.55   10.11
   2  -5   1   69.54   10.20
   2   5  -1   55.99    8.34
   2  -5   0  483.07   26.80
  -2   5   0  493.66   37.29
   2  -5   0  483.00   27.95
   2   5   0  493.43   23.63
   2  -5  -1   60.35   10.35
  -2   5  -1   68.06   13.71
   2   5   1   70.01    9.10
  -2   5  -2  147.67   18.32
   2  -5  -2  151.44   15.21
   2   5   2  145.87   13.57
   2  -5  -3   82.54   11.93
  -2   5  -3   85.00   13.01
   2   5   3   83.76   10.73
   2  -5  -4  445.47   27.43
  -2   5  -4  469.47   30.95
   2   5   4  443.67   25.02
   2  -5  -5 3282.26   76.56
   2   5   5 3389.13   71.72
   2  -5  -6 1291.56   49.56
   2   5   6 1255.15   45.06
   2   5   7   87.76   12.49
   2  -5  -7   88.70   13.75
   2   5   8  403.20   27.23
   2  -5  -8  446.28   31.53
   2   5   9   69.14   11.67
   2  -5  -9   69.11   13.86
   2   5  10   19.76    7.15
   2  -5 -10   19.96    7.89
   2  -5 -11  152.12   10.29
   2   5  11  143.94   17.93
   2  -5 -11  173.11   21.93
   2   5  12   34.13    9.14
   2  -5 -12   38.60    5.56
  -2   5 -12   51.14    8.71
  -2   5 -12   28.27    8.94
   2  -5 -12   39.91   11.10
   2  -5 -13   48.48    6.46
  -2   5 -13   36.31    9.38
   2   5  13   48.42   11.65
   2  -5 -13   60.35   14.37
   2   5  14   24.81    7.62
  -2   5 -14   19.43    8.03
   2  -5 -14   20.69    4.28
   2  -5 -14   17.45    8.13
   2   5  15   79.48   14.79
   2  -5 -15   93.58    8.87
  -2   5 -15   69.89   15.10
   2  -5 -15   80.28    7.91
   2   5  15  108.05   11.01
   2  -5 -15  101.91   18.70
   2  -5 -16  141.72   10.76
   2  -5 -16  147.32   10.02
   2   5  16  176.28   14.05
   2  -5 -17  168.09   11.37
   2  -5 -17  163.06   10.25
   2   5  17  185.31   14.70
   2  -5 -18  169.27   11.31
   2  -5 -18  177.40   10.14
   2   5  18  205.00   14.88
   2  -5 -19  232.40   12.81
   2  -5 -19  220.77   10.86
   2   5  19  244.94   16.22
   2  -5 -20   14.74    3.48
   2   5  20   14.27    4.39
   2   5  21    8.51    3.32
   2  -5 -21    6.27    2.59
   2  -5 -21    6.28    2.03
   2  -5 -22   40.37    4.79
   2  -5 -22   31.78    3.83
   2  -5 -23   30.37    3.76
  -2   5 -23   33.42    3.37
   2  -5 -24   25.09    3.03
   2   5  24   36.62    5.06
   2   6 -24    3.68    1.33
   2   6 -23   32.28    3.53
   2  -6  23   21.77    2.94
   2   6 -22   28.60    3.54
   2  -6  22   20.53    3.36
   2  -6  21    7.62    2.54
   2   6 -21    9.26    2.25
   2   6 -20   31.47    4.18
   2  -6  20   31.72    4.94
   2  -6  19    2.77    2.93
   2   6 -19   24.39    4.13
   2  -6  18   95.52   17.28
   2   6 -18  150.77   10.12
   2  -6  17   35.67   11.58
   2   6 -17   52.55    6.13
   2   6 -16   80.58    6.46
   2  -6  16   70.73   16.15
   2   6 -16   87.88    8.16
   2   6 -15   93.85    7.17
   2  -6  15   74.28   16.89
   2  -6  15   93.71   11.76
   2   6 -15   98.77    8.49
   2   6 -14  116.37    8.30
   2   6 -14  132.48    9.75
   2   6 -13   24.48    3.91
   2  -6  13   14.42    6.36
   2   6 -13   13.43    6.85
   2  -6  13   31.52    6.98
  -2   6  13   24.36    4.06
   2  -6  13   18.44    8.26
   2   6 -13   23.55    4.03
   2   6 -13   26.04    4.22
   2   6 -12   46.07    5.29
   2  -6  12   59.75    9.32
   2  -6  12   33.36   11.62
   2   6 -12   35.50   11.27
  -2   6  12   39.46    4.82
   2   6 -12   45.37    5.54
   2  -6  12   35.62   10.24
   2   6 -12   39.12    5.16
   2   6 -11   11.06    2.98
   2   6 -11   13.35    3.09
   2  -6  11   20.43   20.22
   2   6 -11    7.53    5.28
   2  -6  11   16.87    5.63
  -2   6  11   11.79    2.75
   2  -6  11   14.27    6.85
   2   6 -11   12.34    2.89
   2   6 -10   35.31    4.50
   2  -6  10   53.43    8.55
   2   6 -10   34.51    4.60
   2  -6  10   19.04    8.28
   2   6 -10   35.50   10.21
  -2   6  10   34.28    4.18
   2  -6  10   28.02    9.49
   2   6 -10   32.29    4.41
   2   6  -9  272.99   12.35
  -2   6   9  266.19   11.30
   2  -6   9  213.11   24.50
   2   6  -9  272.91   26.90
   2  -6   9  278.71   27.71
   2  -6   9  238.09   22.53
   2   6  -9  249.00   11.93
   2  -6   8    2.53    3.83
   2   6  -8    4.80    3.94
   2  -6   8    2.83    3.83
   2   6  -7  103.65   15.72
   2  -6   7  111.03   16.93
   2  -6   7  101.39   13.88
   2   6  -6   64.82   12.41
   2  -6   6   68.32   11.13
  -2   6   6   62.26   17.03
   2  -6   6   64.12   12.20
   2  -6   5  572.44   30.97
   2  -6   5  552.06   35.13
  -2   6   4   22.97   11.00
   2  -6   4   25.00    7.78
   2  -6   4   25.13    6.33
   2  -6   3   64.01   11.41
  -2   6   3   43.40   15.12
   2  -6   3   59.89   10.07
   2  -6   2   77.53   11.04
  -2   6   2   69.74   17.05
   2  -6   2   72.77   12.61
   2   6  -1  254.61   18.85
   2  -6   1  312.33   22.58
  -2   6   1  286.83   31.68
   2  -6   1  277.61   23.55
   2   6   0  525.11   26.76
   2  -6   0  542.03   32.52
  -2   6   0  573.75   42.09
   2  -6   0  581.27   31.24
   2  -6  -1  290.84   22.25
  -2   6  -1  289.47   28.80
   2   6   1  269.40   19.36
  -2   6  -2   82.17   14.38
   2  -6  -2   67.64   10.97
   2   6   2   68.71    9.80
  -2   6  -3   66.77   13.42
   2  -6  -3   66.40   11.17
   2   6   3   67.51   10.18
   2   6   4   30.71    7.33
  -2   6  -4   30.78    9.73
   2  -6  -4   27.49    7.54
   2  -6  -5  560.75   33.53
   2   6   5  509.48   29.59
   2  -6  -6   72.33   12.56
   2   6   6   67.69   11.22
   2  -6  -7  117.14   16.84
   2   6   7  118.69   15.22
   2   6   8    7.05    4.23
   2  -6  -8   10.64    4.68
   2  -6  -9  257.77   13.44
   2   6   9  274.38   24.58
   2  -6  -9  296.16   27.72
   2   6  10   37.72    9.32
  -2   6 -10   36.38    6.99
   2  -6 -10   34.19    5.26
   2  -6 -10   36.95   10.94
   2   6  11   11.85    5.52
   2  -6 -11   11.42    3.33
   2  -6 -11   17.79    7.98
  -2   6 -11    8.77    3.64
   2   6  12   40.50   11.29
   2  -6 -12   38.42    5.95
  -2   6 -12   40.66    7.44
   2  -6 -12   43.83   11.53
  -2   6 -12   35.96   10.33
   2  -6 -13   23.99    4.72
   2   6  13   22.57    7.87
  -2   6 -13   29.35    6.34
  -2   6 -13   17.43    7.75
   2  -6 -13   19.90    8.34
   2  -6 -14  113.83    9.79
  -2   6 -14   91.10   16.73
  -2   6 -14  130.19   13.26
   2  -6 -14  131.93   21.37
   2   6  14  111.50   17.56
   2  -6 -15   97.25    8.33
  -2   6 -15   94.97   11.11
   2  -6 -15   96.00    8.96
   2  -6 -16   89.82    8.52
   2  -6 -16   87.67    7.52
   2   6  16  105.93   10.89
  -2   6 -16   74.96    9.88
   2  -6 -17   45.57    6.03
   2  -6 -17   49.07    5.44
   2   6  17   57.38    8.11
   2  -6 -18  148.33   10.48
   2  -6 -18  150.20    8.89
   2   6  18  178.51   13.46
   2  -6 -19   18.43    3.98
   2   6  19   26.79    5.36
   2  -6 -20   31.33    4.71
   2   6  20   38.11    5.79
   2  -6 -21    6.30    2.23
   2  -6 -21    4.46    1.60
   2   6  22   23.87    4.24
   2  -6 -22   24.18    3.47
   2  -6 -23   21.84    2.94
  -2   6 -23   25.27    2.68
   2   6  24    4.01    2.04
   2  -7  23   23.12    2.84
   2   7 -23   37.68    3.62
   2  -7  22   43.15    4.48
   2   7 -22   54.24    4.73
   2  -7  21    3.63    1.60
   2   7 -21    3.25    1.59
   2   7 -20   12.45    2.66
   2  -7  20   12.23    2.99
   2  -7  19   83.75    8.28
   2   7 -19   85.54    6.98
   2   7 -18  164.96   10.05
   2  -7  18   60.71    8.88
   2  -7  17    8.13    4.23
   2   7 -17   13.23    3.17
   2   7 -16  121.79    8.02
   2   7 -16  132.03    9.66
   2  -7  16  104.63   12.24
   2   7 -15  101.72    7.68
   2  -7  15  104.91   12.63
   2   7 -15  105.39    8.64
   2   7 -14  171.27   10.31
   2   7 -14  184.87   11.41
   2   7 -13   36.58    4.94
   2  -7  13   28.78   10.55
  -2   7  13   34.59    4.82
   2  -7  13   46.70    8.74
   2   7 -13   36.12    5.08
   2   7 -12   27.17    4.32
   2  -7  12   26.10    7.28
   2  -7  12   14.16    7.86
   2   7 -12   22.58    8.27
  -2   7  12   25.54    4.08
   2  -7  12   30.79   10.35
   2   7 -12   26.04    4.26
   2  -7  11   23.14    6.45
   2   7 -11   14.90    3.22
   2   7 -11   17.29    3.20
   2  -7  11    9.51    6.87
   2   7 -11   13.88    7.14
  -2   7  11   15.71    3.65
   2  -7  11   17.16    7.85
   2   7 -11   18.67    3.80
   2   7 -10   13.71    3.20
   2   7 -10   10.21    2.41
   2  -7  10    4.97    4.81
   2   7 -10   11.23    6.56
   2  -7  10   15.28    5.00
   2  -7  10   14.38    7.29
  -2   7  10   15.61    3.21
   2   7 -10    9.98    2.64
   2   7  -9   63.35    6.25
   2   7  -9   50.23    5.28
   2  -7   9   28.32   10.36
   2   7  -9   44.45   11.64
   2  -7   9   73.24   11.12
  -2   7   9   62.20   18.29
   2  -7   9   52.80   12.52
  -2   7   9   56.07    5.59
   2   7  -9   53.77    5.85
   2   7  -8   98.31    7.73
   2   7  -8   83.96    6.73
   2   7  -8   79.63   15.16
   2  -7   8   59.36   14.31
  -2   7   8   78.92   23.52
   2  -7   8  112.63   18.58
  -2   7   8   98.93    7.32
   2  -7   8  105.34   12.28
   2   7  -8   98.71    7.64
   2   7  -7   22.52    3.76
   2   7  -7   19.26    3.25
   2  -7   7   19.24    6.11
   2  -7   7   15.11    5.66
  -2   7   7   22.06    3.46
   2  -7   7   19.05    7.17
  -2   7   7   12.19    5.32
   2   7  -6  279.00   12.65
   2  -7   6  299.17   28.71
   2  -7   6  275.61   23.47
  -2   7   6  242.35   36.21
   2  -7   5  261.65   22.13
   2  -7   5  254.36   25.95
  -2   7   5  226.32   34.25
   2  -7   4  113.74   17.37
  -2   7   4   93.29   21.35
   2  -7   4   98.11   13.39
   2  -7   3  122.04   17.53
   2  -7   3  120.50   14.65
  -2   7   3  112.22   21.94
   2  -7   2   13.66    4.85
   2  -7   2   10.27    5.55
  -2   7   2   19.70   10.49
   2  -7   1  112.71   16.22
   2  -7   1  103.13   13.69
  -2   7   1  127.80   22.23
   2   7   0  117.00   14.08
   2  -7   0  135.74   16.05
  -2   7   0  131.65   21.65
   2   7   1  104.79   13.53
  -2   7  -1  109.16   18.34
   2  -7  -1  111.87   14.89
   2  -7  -2   15.57    5.57
  -2   7  -2   11.66    5.86
   2   7   2   10.43    4.41
   2  -7  -3  117.36   15.73
  -2   7  -3  129.12   19.05
   2   7   3  112.42   14.50
   2  -7  -4  102.99   14.52
  -2   7  -4  115.72   17.87
   2   7   4   90.77   12.92
   2  -7  -5  228.41   22.68
   2   7   5  236.83   21.60
   2  -7  -6  322.82   27.40
   2  -7  -6  276.75   13.55
   2   7   6  267.96   23.32
   2   7   7   21.57    6.83
   2  -7  -7   18.67    3.87
  -2   7  -7   20.76    3.52
  -2   7  -7   17.51    5.03
   2  -7  -7   17.34    6.49
   2  -7  -8   98.80   16.60
  -2   7  -8  102.03    7.62
   2  -7  -8   95.07    8.31
  -2   7  -8   82.89   10.66
   2   7   8   94.70   15.41
   2   7   9   54.66   11.63
   2  -7  -9   52.23    6.79
  -2   7  -9   64.05    6.21
   2  -7  -9   68.41   13.92
  -2   7  -9   52.50    8.35
   2   7  10   12.28    5.75
   2  -7 -10    9.67    3.00
  -2   7 -10   15.25    3.25
   2  -7 -10   14.01    6.61
  -2   7 -10   16.52    4.99
   2   7  11   18.22    8.04
   2  -7 -11   14.06    3.70
   2  -7 -11   16.95    7.46
  -2   7 -11   13.83    4.59
   2   7  12   26.18    8.62
   2  -7 -12   24.88    4.87
  -2   7 -12   21.77    5.67
  -2   7 -12   18.63    8.19
   2  -7 -12   20.16    8.63
   2  -7 -13   36.74    5.72
  -2   7 -13   32.82    6.68
   2  -7 -14  177.00   12.06
  -2   7 -14  165.75   14.44
   2  -7 -15   98.65    8.19
  -2   7 -15   98.25    7.40
  -2   7 -15   85.64   10.36
   2  -7 -15   94.56    8.82
   2  -7 -16  127.42    9.97
   2  -7 -16  120.39    8.89
   2   7  16  151.66   12.83
  -2   7 -16  129.64    8.41
   2  -7 -17    8.82    2.42
   2   7  17   12.00    3.85
   2  -7 -17    9.28    3.01
  -2   7 -17   11.49    4.00
  -2   7 -17    9.99    2.42
   2  -7 -18  146.69   10.48
  -2   7 -18  125.02   11.20
  -2   7 -18  142.45    7.96
   2   7  19  101.39    9.37
   2  -7 -19   70.47    6.91
   2  -7 -20   12.29    2.73
   2   7  20   12.56    3.51
   2   7  21    1.86    1.91
   2  -7 -21    1.85    1.11
  -2   7 -21    2.84    1.37
   2  -7 -22   38.90    4.13
  -2   7 -22   46.70    3.93
   2  -7 -23   25.61    2.82
  -2   7 -23   29.33    2.59
   2  -8  22   19.22    2.78
   2   8 -22   24.50    3.05
   2   8 -21   26.62    3.47
   2  -8  21   28.93    4.07
   2   8 -20    8.58    2.25
   2  -8  20    6.64    2.26
   2  -8  19   17.83    4.35
   2   8 -19   28.64    4.00
   2  -8  19   25.16    4.52
   2   8 -18   52.90    5.60
   2  -8  18   58.28    7.16
   2  -8  17   70.49   10.01
   2   8 -17   84.99    7.34
   2  -8  17   83.27    8.69
   2   8 -16   11.54    2.59
   2  -8  16    7.32    4.04
   2   8 -16   10.39    2.85
   2   8 -15    6.54    1.99
   2  -8  15    8.73    4.08
   2   8 -15    9.81    2.76
   2   8 -14   10.90    2.70
   2  -8  14   17.24    5.94
   2   8 -14   15.15    3.55
   2   8 -13   10.74    3.01
  -2   8  13   11.16    3.06
   2   8 -13   13.74    3.39
   2  -8  13   16.65    5.58
   2   8 -12   33.21    4.97
   2   8 -12   35.28    4.22
   2   8 -12   34.80    5.12
   2  -8  12   46.04    8.99
  -2   8  12   29.28    4.51
   2   8 -11    7.99    2.63
   2   8 -11    7.87    2.40
   2  -8  11   14.49    4.96
  -2   8  11    9.74    2.73
   2   8 -11    8.93    2.85
   2   8 -10   77.14    7.25
   2   8 -10   74.66    6.67
  -2   8  10   83.59    7.35
   2   8 -10   82.79    7.58
  -2   8  10   58.18   19.69
   2  -8  10   76.62   16.83
  -2   8   9   57.99    6.04
   2   8  -9   51.34    5.93
   2   8  -9   50.95    5.68
   2  -8   9   50.95    9.29
   2   8  -9   58.78    6.26
   2  -8   9   47.25   13.01
  -2   8   9   55.26   20.18
  -2   8   8   65.04   20.29
   2   8  -8   76.25    7.17
   2   8  -8   78.10    7.10
  -2   8   8   82.30    7.16
   2  -8   8  105.05   12.99
   2   8  -8   82.74    7.37
   2  -8   8   61.90   14.82
  -2   8   7   14.99    9.78
   2   8  -7   15.11    3.19
   2   8  -7   11.82    2.86
   2  -8   7   10.28    4.30
  -2   8   7   18.00    3.51
   2  -8   7   13.75    6.63
   2   8  -6   53.50    5.99
   2   8  -6   50.60    5.69
  -2   8   6   57.56   18.20
  -2   8   6   54.04    5.53
   2  -8   6   24.03    7.08
   2  -8   6   50.52   13.07
   2  -8   6   47.25    6.52
   2  -8   5    0.70    2.02
   2   8  -5    3.64    1.69
   2   8  -5    2.25    1.68
  -2   8   5   -0.69    5.70
   2  -8   5    2.96    1.23
  -2   8   5    0.18    1.12
   2  -8   5    3.58    3.27
   2  -8   5    5.52    2.17
   2   8  -4  120.08    8.66
  -2   8   4  111.33   24.03
   2   8  -4  116.43    8.27
   2  -8   4  119.09    9.23
   2  -8   4  130.19   19.56
  -2   8   4  112.71    7.92
   2  -8   4  131.01   10.02
   2   8  -3  138.51    9.14
   2   8  -3  124.91    8.40
   2  -8   3  143.48   10.02
  -2   8   3  141.14    8.65
  -2   8   3  127.90   24.08
   2  -8   3  139.48   20.32
   2   8  -2  201.14   10.83
   2  -8   2  194.22   23.55
   2   8  -2  188.63   10.28
   2  -8   2  211.29   20.63
   2  -8   2  211.20   12.29
  -2   8   2  177.85   10.24
  -2   8   2  215.94   30.10
   2   8  -1  105.76    7.69
   2   8  -1  100.59    7.32
   2  -8   1  110.64   14.89
  -2   8   1  101.29   20.32
   2  -8   1  113.85    9.10
   2  -8   1  104.88   17.29
  -2   8   1  106.40    7.67
   2   8  -1   97.46    9.45
   2  -8   0   29.58    8.08
   2   8   0   32.59    4.10
  -2   8   0   28.77    4.35
   2   8   0   16.07    5.16
  -2   8   0   29.07   10.38
   2  -8   0   35.11    4.91
  -2   8  -1   96.68    7.59
  -2   8  -1  106.07   18.59
   2   8   1   98.11    7.02
   2  -8  -1  116.89   15.99
   2  -8  -1  120.14    9.27
   2  -8  -2  222.36   12.68
   2   8   2  185.72   19.74
   2   8   2  170.56    9.01
   2  -8  -2  194.45   20.81
  -2   8  -2  200.93   25.29
  -2   8  -2  180.95   10.38
   2   8   3  124.20   16.50
   2   8   3  111.08    7.24
   2  -8  -3  133.77   17.68
   2  -8  -3  136.72   10.07
  -2   8  -3  137.99   21.04
  -2   8  -3  114.98    8.65
   2   8   4  104.22   15.48
  -2   8  -4  107.45    8.20
   2  -8  -4  105.15   15.74
   2  -8  -4  122.21    9.49
  -2   8  -4  128.42   20.06
   2   8   4   98.54    6.73
  -2   8  -4  100.01   11.56
   2   8   5    4.10    3.08
   2  -8  -5    4.81    2.25
  -2   8  -5    1.54    1.59
  -2   8  -5    1.92    2.56
   2  -8  -5    5.17    3.58
  -2   8  -6   54.34    5.77
   2   8   6   39.57   10.28
   2  -8  -6   52.31    6.28
  -2   8  -6   43.26    7.92
   2  -8  -6   55.70   11.98
   2   8   7    8.77    5.96
   2  -8  -7   15.73    3.68
   2  -8  -7   12.36    6.75
  -2   8  -7   15.90    3.40
  -2   8  -7   10.52    4.49
   2  -8  -8   82.98   15.73
   2  -8  -8   79.25    7.88
  -2   8  -8   87.17    7.32
  -2   8  -8   70.03   10.00
   2   8   8   69.64   14.32
   2   8   9   48.40   11.60
   2  -8  -9   50.62    6.75
  -2   8  -9   50.88    8.78
  -2   8  -9   59.85    6.12
   2  -8  -9   39.14   10.99
   2  -8 -10   73.55    8.09
  -2   8 -10   76.84    6.82
  -2   8 -10   67.32    9.76
   2   8  10   77.08   14.73
   2  -8 -10   80.66   15.60
   2   8  11    5.79    5.80
  -2   8 -11    7.41    2.24
   2  -8 -11    7.68    3.06
  -2   8 -11    6.45    3.41
   2  -8 -11    0.11    4.57
   2  -8 -12   28.66    5.15
  -2   8 -12   33.46    6.89
  -2   8 -12   36.67    4.59
   2  -8 -13   10.30    3.24
  -2   8 -13   10.38    2.52
  -2   8 -13    9.02    3.71
   2  -8 -14   10.66    3.55
  -2   8 -14   10.49    4.53
  -2   8 -14   13.92    3.08
  -2   8 -15    5.27    3.10
   2  -8 -15    5.61    2.24
   2  -8 -15    8.48    3.00
  -2   8 -15   12.52    2.63
  -2   8 -16    8.62    3.51
   2  -8 -16   11.41    3.32
   2  -8 -16   10.30    3.20
   2   8  16   15.95    4.22
  -2   8 -16    8.88    2.06
   2  -8 -17   66.18    7.12
  -2   8 -17   52.56    7.21
   2  -8 -18   43.71    5.48
  -2   8 -18   34.12    5.73
   2  -8 -19   20.53    3.58
  -2   8 -19   11.27    2.96
   2  -8 -20    4.79    1.81
  -2   8 -20    6.21    1.64
   2   8  20    8.86    2.74
   2  -8 -21   21.13    3.16
   2   8  21   27.73    4.38
  -2   8 -21   25.00    2.85
   2   8  22   24.25    3.72
  -2   8 -22   19.70    2.20
   2  -8 -22   17.31    2.35
   2  -9  21   63.46    4.94
   2   9 -21   65.89    5.00
   2   9 -20    1.62    1.21
   2  -9  20    0.80    0.96
   2   9 -19   75.81    6.45
   2  -9  19   75.06    6.84
   2  -9  18   41.83    6.53
   2   9 -18   42.80    4.99
   2  -9  18   48.28    5.85
   2  -9  17   14.40    4.68
   2  -9  17   17.85    4.13
   2   9 -17   18.47    3.63
   2  -9  16    5.04    2.99
   2  -9  16    6.94    3.16
   2   9 -16    6.66    2.37
   2  -9  15   50.90    9.28
   2   9 -15   50.07    6.17
   2  -9  15   49.45    6.70
   2   9 -14    5.06    1.81
   2  -9  14   11.74    4.74
   2  -9  14   15.60    4.10
   2   9 -14   11.47    3.14
   2   9 -13    6.76    2.68
   2   9 -13    8.51    2.39
   2  -9  13    4.98    4.37
   2  -9  13    7.26    2.81
  -2   9  13    6.19    2.60
   2  -9  13    6.08    3.97
   2   9 -12   28.51    4.44
   2   9 -12   32.18    4.25
   2  -9  12   34.33    7.90
  -2   9  12   33.98    4.83
   2   9 -12   28.43    4.96
   2  -9  12   38.55    6.22
   2   9 -11   24.93    4.30
   2   9 -11   29.08    4.23
   2  -9  11   31.37    7.21
   2   9 -11   28.94    4.77
   2  -9  11   34.12    5.98
  -2   9  11   29.98    4.69
   2   9 -10  111.65    9.00
   2  -9  10  137.48   15.05
   2   9 -10  110.74    8.26
  -2   9  10  119.53    8.97
   2   9 -10  115.35    9.61
   2  -9  10  107.32   10.49
   2   9  -9    6.20    2.50
   2   9  -9    4.90    2.06
   2  -9   9    2.38    3.54
  -2   9   9    2.25    1.85
   2  -9   9    6.63    2.68
   2   9  -9    5.10    2.34
   2   9  -8  270.37   13.97
   2   9  -8  277.23   13.54
  -2   9   8  285.11   13.53
  -2   9   8  263.02   42.25
   2  -9   8  230.90   19.46
   2  -9   8  284.00   16.60
  -2   9   7  175.55   33.65
   2   9  -7  170.61   11.07
   2  -9   7  178.74   25.48
   2   9  -7  179.58   11.09
  -2   9   7  191.51   10.79
   2  -9   7  160.45   11.08
   2  -9   7  138.09   15.22
   2  -9   7  180.34   13.10
   2   9  -6   66.38    7.01
  -2   9   6   37.40   15.48
   2   9  -6   72.45    7.10
   2  -9   6   65.82    7.14
  -2   9   6   76.91    6.87
   2  -9   6   74.11    8.28
   2  -9   6   66.82   15.94
   2   9  -5   46.83    5.93
   2  -9   5   23.58    7.71
   2   9  -5   45.45    5.53
   2  -9   5   49.49    6.30
   2  -9   5   43.77    6.19
   2  -9   5   46.60   13.21
  -2   9   5   48.54    5.49
  -2   9   5   46.66   16.42
   2   9  -4  135.33    9.85
  -2   9   4  136.20    9.14
   2   9  -4  139.09    9.62
   2  -9   4  146.07   10.93
  -2   9   4  132.52   26.61
   2  -9   4  136.96   21.57
  -2   9   3   29.06    4.23
   2   9  -3   30.49    4.91
  -2   9   3   20.49   10.26
   2   9  -3   28.01    4.35
   2  -9   3   27.38    4.93
   2  -9   3   24.86    9.69
   2   9  -2   13.46    2.90
   2   9  -2   12.34    3.01
  -2   9   2   18.43    8.43
   2  -9   2   13.83    3.66
   2  -9   2   17.09    8.06
  -2   9   2   14.08    3.05
   2   9  -2   11.89    3.83
   2   9  -1   70.97    6.69
   2   9  -1   72.90    6.71
   2  -9   1   81.76    8.13
  -2   9   1   72.70   17.22
  -2   9   1   63.25    6.84
   2   9  -1   63.20    7.62
   2   9   0    0.29    1.85
   2   9   0    0.80    1.00
   2  -9   0    0.91    1.70
  -2   9   0    0.06    1.20
   2   9   0    0.28    1.39
  -2   9   0    3.99    4.38
   2   9   1   73.56    6.43
   2  -9  -1   84.11    8.19
  -2   9  -1   80.27   16.58
  -2   9  -1   59.56    6.91
   2   9   1   95.61    8.19
   2  -9  -2   14.85    3.54
  -2   9  -2   19.16    8.22
   2   9   2   13.87    2.84
  -2   9  -2    9.86    3.26
   2   9   2   17.30    3.89
  -2   9  -3   31.53    9.75
   2   9   3   23.87    3.57
   2  -9  -3   29.00    4.89
  -2   9  -3   25.19    4.37
   2   9   4  123.78    7.94
   2  -9  -4  144.35   10.66
  -2   9  -4  142.11    9.31
   2  -9  -4  128.73   18.87
   2  -9  -5   50.54   12.18
   2   9   5   32.57   10.30
   2  -9  -5   43.69    6.15
  -2   9  -5   45.93    5.39
   2   9   6   41.63   11.42
   2  -9  -6   63.95    7.37
  -2   9  -6   50.52    8.96
  -2   9  -6   75.04    6.91
   2  -9  -6   77.67   14.32
   2   9   7  142.42   20.91
   2  -9  -7  170.69   22.03
   2  -9  -7  172.11   11.76
  -2   9  -7  179.45   10.34
  -2   9  -7  146.47   14.73
   2   9   8  217.65   25.37
   2  -9  -8  286.96   28.79
  -2   9  -8  230.05   18.40
   2  -9  -8  258.07   15.06
   2  -9  -8  263.70   14.32
  -2   9  -8  284.94   12.88
  -2   9  -9    3.88    2.58
   2  -9  -9    4.77    2.78
  -2   9  -9    5.43    2.06
   2  -9 -10  119.06   10.27
  -2   9 -10  112.38    8.03
  -2   9 -11   16.33    4.88
   2  -9 -11   32.58    5.63
  -2   9 -11   29.14    4.06
   2  -9 -12   29.95    5.12
  -2   9 -12   30.69    4.18
  -2   9 -12   26.86    6.35
  -2   9 -13    4.25    1.64
   2  -9 -13    5.88    2.43
  -2   9 -13    5.88    3.51
   2  -9 -14    5.74    2.79
  -2   9 -14    8.64    2.36
  -2   9 -14    7.76    3.98
   2  -9 -15   44.50    5.33
   2   9  15   48.35    7.49
   2  -9 -15   36.60    5.69
  -2   9 -15   31.17    5.95
   2  -9 -16    4.71    2.37
   2   9  16    6.86    2.66
  -2   9 -16    5.00    2.96
  -2   9 -17   11.58    3.77
   2  -9 -17   11.16    3.24
   2   9  17   19.39    4.17
   2  -9 -18   37.17    4.65
   2   9  18   46.19    5.87
  -2   9 -18   45.43    4.61
   2  -9 -19   66.70    5.90
  -2   9 -19   75.50    5.37
   2   9  20    1.93    1.75
   2  -9 -20    1.69    1.34
  -2   9 -20    1.38    0.99
   2  -9 -21   67.25    4.51
   2   9  21   68.87    5.74
  -2   9 -21   67.70    3.99
   2 -10  20    4.02    1.32
   2 -10  19   22.53    3.25
   2  10 -19   21.37    3.10
   2  10 -18   12.55    2.69
   2 -10  18   17.65    3.33
   2  10 -17   58.90    5.90
   2 -10  17   67.26    6.54
   2 -10  17   71.74    8.67
   2 -10  16   49.34    8.09
   2  10 -16   38.18    4.93
   2 -10  16   39.92    5.50
   2 -10  15   28.38    4.94
   2 -10  15   29.17    6.62
   2  10 -15   27.10    4.24
   2 -10  14   18.61    3.28
   2 -10  14   29.02    6.69
   2 -10  14   26.52    4.75
   2  10 -14   21.64    3.94
   2 -10  13    3.32    1.88
   2 -10  13    1.18    2.72
   2 -10  13    3.52    2.34
   2  10 -13    3.54    2.31
   2  10 -12    5.51    1.82
   2  10 -12    4.97    2.06
   2 -10  12    3.54    1.75
   2 -10  12    3.97    3.40
  -2  10  12    4.41    2.18
   2 -10  12    4.67    2.50
   2  10 -11   35.27    5.29
   2  10 -11   37.40    4.68
   2 -10  11   33.33    5.01
  -2  10  11   35.65    5.00
   2 -10  11   48.98    9.37
   2  10 -11   34.44    5.29
   2 -10  11   39.55    6.08
  -2  10  10   19.69    3.78
   2  10 -10   18.81    4.00
   2  10 -10   20.86    3.73
   2 -10  10   19.19    3.85
   2 -10  10   23.25    6.87
   2 -10  10   21.33    4.67
   2  10 -10   16.25    3.93
   2  10  -9  156.83   10.87
   2  10  -9  169.00   10.64
   2 -10   9  137.68   10.30
  -2  10   9  161.50   10.25
   2 -10   9  166.53   12.37
   2  10  -8  239.89   13.65
   2  10  -8  250.74   13.17
   2 -10   8  230.36   13.46
   2 -10   8  283.49   16.13
  -2  10   8  259.16   12.74
   2 -10   8  260.51   21.32
   2  10  -7    9.97    2.90
   2  10  -7   16.37    3.77
   2 -10   7   12.58    5.91
   2 -10   7   13.21    3.96
   2 -10   7    9.78    3.86
  -2  10   7   11.97    3.29
   2  10  -6   39.30    5.57
   2  10  -6   44.56    5.91
   2 -10   6   39.93    5.83
  -2  10   6   46.42    5.57
   2  10  -5  357.62   16.55
   2  10  -5  372.73   16.21
   2 -10   5  359.58   17.49
  -2  10   5  417.54   15.90
   2  10  -4   25.66    4.57
   2  10  -4   29.98    4.85
   2 -10   4   28.60    5.36
  -2  10   4   31.67    4.61
   2  10  -3  180.36   11.09
   2 -10   3  199.39   13.36
  -2  10   3  197.90   10.99
  -2  10   3  177.62   27.87
   2  10  -3  229.80   13.95
   2  10  -2  285.66   13.70
   2 -10   2  317.78   16.86
  -2  10   2  328.79   14.05
   2  10  -2  351.20   16.84
  -2  10   1  110.90   21.19
   2  10  -1  133.04    9.33
   2 -10   1  148.67   11.83
  -2  10   1  147.27    9.70
   2  10  -1  170.46   11.60
   2  10   0    3.42    2.19
   2 -10   0    3.22    2.24
  -2  10   0    4.53    2.50
   2  10   0    3.06    1.90
   2  10   1  131.62    8.94
   2 -10  -1  150.34   11.65
  -2  10  -1  135.36   21.85
  -2  10  -1  145.20    9.75
   2  10   1  178.92   11.54
   2  10   2  276.55   12.61
   2 -10  -2  333.36   16.99
  -2  10  -2  309.91   13.86
  -2  10  -2  300.79   33.54
   2  10   3  174.46    9.82
   2 -10  -3  195.32   13.08
  -2  10  -3  218.73   28.33
  -2  10  -3  204.88   11.25
   2 -10  -4   26.29    4.89
  -2  10  -4   29.93    4.47
   2 -10  -5  374.07   17.58
  -2  10  -5  382.99   15.37
  -2  10  -6   44.02    5.44
   2 -10  -6   40.03    6.00
   2 -10  -7   15.51    4.05
  -2  10  -7   15.93    3.42
   2 -10  -8  233.00   14.83
   2 -10  -8  225.86   13.56
  -2  10  -8  257.86   12.05
  -2  10  -9  124.45   13.41
   2 -10  -9  161.16   11.76
  -2  10  -9  151.04    9.32
   2 -10 -10   18.63    4.56
  -2  10 -10   18.11    3.32
  -2  10 -10   13.52    4.86
   2 -10 -11   35.73    5.94
  -2  10 -11   39.57    4.58
  -2  10 -11   24.71    5.77
   2 -10 -12    3.73    2.42
  -2  10 -12    3.63    1.49
  -2  10 -12    6.59    3.10
  -2  10 -13    8.19    3.38
   2 -10 -13    2.40    2.55
   2  10  13    4.92    2.68
   2 -10 -14   17.00    4.16
   2  10  14   29.95    5.14
  -2  10 -14   28.00    4.00
  -2  10 -14   11.61    4.05
  -2  10 -15   26.38    3.37
   2  10  15   29.22    4.86
   2 -10 -15   21.36    4.23
  -2  10 -15   27.98    3.93
  -2  10 -15   21.26    4.82
   2 -10 -16   32.49    4.86
   2  10  16   43.98    5.51
  -2  10 -16   37.79    4.26
   2 -10 -17   59.85    5.66
   2  10  17   64.11    6.43
  -2  10 -17   64.52    5.03
   2 -10 -18    9.31    2.24
  -2  10 -18   13.78    2.27
   2  10  18   13.99    3.14
   2 -10 -19   20.27    2.88
  -2  10 -19   22.26    2.47
   2  10  19   18.28    3.11
  -2 -10  20    0.14    0.96
  -2  10 -20    5.71    1.25
   2 -11  18   29.99    3.38
   2 -11  17   38.99    4.35
   2  11 -17   28.15    3.81
   2 -11  16   19.94    3.41
   2  11 -16   13.86    2.85
   2  11 -16   18.56    2.95
   2  11 -15   28.16    4.15
   2 -11  15   29.33    4.42
   2  11 -15   21.05    3.77
   2 -11  14   39.51    4.23
   2  11 -14   41.22    5.28
   2 -11  14   50.01    5.89
   2  11 -14   37.54    5.79
   2 -11  13   16.67    3.07
   2 -11  13   12.26    4.53
   2 -11  13   15.58    3.72
   2  11 -13   13.11    3.08
   2  11 -12   23.05    4.22
   2 -11  12   25.42    3.92
   2 -11  12   39.62    8.51
   2 -11  12   28.63    4.72
   2  11 -11   30.28    4.04
   2 -11  11   32.97    7.77
   2 -11  11   27.54    4.50
  -2  11  11   36.70    4.86
   2 -11  11   25.06    4.73
   2  11 -11   16.33    3.88
   2  11 -10   59.80    5.83
   2 -11  10   59.67    6.86
   2 -11  10   58.41    6.47
  -2  11  10   65.88    6.30
   2 -11  10   57.53   10.86
   2  11  -9  147.97    9.47
   2 -11   9  130.04    9.73
  -2  11   9  154.55    9.70
   2 -11   9  164.91   16.63
   2 -11   9  151.08   11.05
   2  11  -8  160.37   10.29
   2 -11   8  147.23   10.76
   2 -11   8  160.69   11.32
  -2  11   8  162.65    9.96
   2  11  -7  148.55   10.11
   2 -11   7  132.03   10.53
  -2  11   7  144.32    9.45
   2  11  -6  125.84    9.29
   2 -11   6  113.52    9.82
  -2  11   6  120.79    8.64
   2  11  -6  141.95   11.06
   2  11  -5   63.63    6.74
   2 -11   5   61.67    7.49
  -2  11   5   61.93    6.36
   2  11  -5   57.61    7.76
   2  11  -4  220.81   12.43
   2 -11   4  226.49   14.19
  -2  11   4  225.93   11.96
   2  11  -3  119.60    9.02
   2 -11   3  120.30   10.80
   2  11  -3  141.72   10.46
  -2  11   3  128.90    9.02
  -2  11   2   12.48    3.45
   2  11  -2   16.49    3.52
   2 -11   2   12.42    3.83
   2  11  -2   13.34    3.98
   2  11  -1    9.00    2.73
   2 -11   1   11.14    3.26
  -2  11   1   12.85    3.51
   2  11  -1   16.79    4.07
   2  11   0   68.01    6.70
   2 -11   0   66.64    7.96
  -2  11   0   66.40    6.79
   2  11   0   83.28    8.03
   2  11   1   12.22    2.73
   2 -11  -1   10.42    3.61
  -2  11  -1   13.42    3.45
   2  11   2   13.39    3.03
   2 -11  -2   17.23    4.14
  -2  11  -2    9.71    3.16
   2 -11  -3  111.04   10.01
  -2  11  -3  115.31    8.71
   2 -11  -4  208.11   13.60
  -2  11  -4  221.33   11.52
   2 -11  -5   60.15    7.39
  -2  11  -5   55.97    5.90
   2 -11  -6  124.07   10.14
  -2  11  -6  115.36    8.17
   2 -11  -7  142.76   11.50
   2 -11  -7  132.64   10.38
  -2  11  -7  139.70    8.79
   2 -11  -8  152.63   11.77
  -2  11  -8  151.14    8.89
   2 -11  -9  147.07   11.47
  -2  11  -9  144.81    8.41
  -2  11  -9  143.16    8.35
   2 -11 -10   52.15    7.56
  -2  11 -10   60.25    5.22
  -2  11 -10   67.54    5.74
   2 -11 -11   24.74    4.87
  -2  11 -11   27.96    3.46
  -2  11 -11   30.98    3.95
   2 -11 -12   24.55    4.87
  -2  11 -12   34.52    4.22
   2 -11 -13   11.18    3.22
  -2  11 -13   13.20    2.70
  -2  11 -14   50.57    4.37
  -2  11 -14   56.82    4.95
   2 -11 -14   49.18    5.99
   2 -11 -15   26.98    4.22
  -2  11 -15   29.52    2.94
  -2  11 -15   31.26    3.51
   2 -11 -16   14.93    3.10
  -2  11 -16   19.05    2.64
   2 -11 -17   27.93    3.59
  -2  11 -17   35.79    3.24
   2 -11 -18   27.04    2.90
  -2  11 -18   28.06    2.57
   2  12 -16   30.60    3.40
   2 -12  15  112.51    6.69
   2  12 -15  117.62    6.68
   2 -12  14    9.76    2.17
   2 -12  14    6.96    1.73
   2  12 -14   11.08    2.54
   2 -12  13   63.05    5.69
   2  12 -13   74.92    6.31
   2 -12  12   82.78    6.43
   2 -12  12  102.35    7.42
   2 -12  11   19.59    3.56
   2  12 -11   20.91    4.11
   2 -12  11   16.63    2.98
   2 -12  10    7.18    2.49
  -2  12  10    6.42    2.18
   2  12 -10    4.07    2.02
   2  12  -9   43.73    4.81
   2 -12   9   38.33    5.05
  -2  12   9   47.54    5.13
   2  12  -9   47.87    6.03
   2  12  -8  114.08    8.09
   2 -12   8   98.89    8.39
  -2  12   8  114.76    7.92
   2  12  -8  125.88    9.33
   2  12  -7   -0.92    1.50
   2 -12   7    1.67    2.07
   2  12  -7    0.75    1.97
  -2  12   7    1.20    1.50
   2  12  -6  112.58    8.34
   2 -12   6   97.70    8.72
  -2  12   6  105.35    7.73
   2  12  -6  119.87    9.19
   2  12  -5  127.49    9.09
   2 -12   5  118.85   10.03
  -2  12   5  122.52    8.52
   2  12  -5  130.13    9.82
   2  12  -4  282.56   13.98
   2  12  -4  247.64   12.51
   2 -12   4  240.07   14.33
  -2  12   4  262.78   12.39
   2  12  -3  119.14    9.15
   2  12  -3   98.94    7.92
   2 -12   3   97.58    9.53
  -2  12   3   97.59    7.87
   2  12  -2   15.25    3.16
   2 -12   2   15.76    4.31
  -2  12   2   16.42    3.87
   2  12  -2   16.74    4.08
   2  12  -1  142.80    9.88
   2  12  -1  114.20    8.26
   2 -12   1  120.46   10.36
  -2  12   1  119.90    8.48
   2  12   0    0.96    1.66
   2 -12   0    1.31    2.72
  -2  12   0    4.70    2.89
   2 -12  -1  117.28   10.07
  -2  12  -1  118.42    8.45
   2 -12  -2   14.75    3.74
  -2  12  -2   16.50    3.61
   2 -12  -3   95.96    8.96
  -2  12  -3   95.09    7.57
   2 -12  -4  222.82   13.45
  -2  12  -4  229.56   11.13
   2 -12  -5  115.68    9.71
  -2  12  -5  114.06    7.73
   2 -12  -6   86.18    8.93
   2 -12  -6   92.05    8.26
  -2  12  -6  100.24    7.04
   2 -12  -7    0.70    1.91
  -2  12  -7    3.56    1.83
   2 -12  -8   97.90    9.18
  -2  12  -8  110.55    6.84
   2 -12  -9   35.22    5.79
  -2  12  -9   46.32    4.25
   2 -12 -10    6.02    2.34
  -2  12 -10    6.29    1.68
  -2  12 -11   20.99    3.11
   2 -12 -11   18.31    3.89
  -2  12 -11   20.06    2.78
   2 -12 -12   90.95    7.53
  -2  12 -12  104.41    6.30
  -2  12 -12  104.10    6.05
  -2  12 -13   64.94    4.52
  -2  12 -13   69.33    4.78
  -2  12 -14    8.64    1.70
   2 -12 -14    6.00    2.21
  -2  12 -14   11.03    1.96
   2 -12 -15   96.81    6.30
  -2  12 -15  117.91    5.54
   2 -12 -16   56.20    4.15
   2  13 -14   56.88    4.16
   2  13 -13   46.67    4.09
   2 -13  12   17.28    2.53
   2  13 -12   25.99    3.35
   2 -13  11    1.88    1.29
   2  13 -11    5.09    1.85
   2 -13  10   20.52    3.10
   2  13 -10   32.83    4.18
   2 -13   9   -0.06    1.06
  -2  13   9    0.24    1.25
   2  13  -9    1.66    1.40
   2 -13   8   11.00    2.69
  -2  13   8   15.84    3.02
   2  13  -8   18.31    3.42
   2 -13   7   13.25    3.22
  -2  13   7   16.68    3.11
   2  13  -7   19.89    3.56
   2 -13   6   52.61    6.01
  -2  13   6   63.60    5.72
   2  13  -6   66.48    6.22
   2 -13   5    1.28    1.60
  -2  13   5    2.22    1.43
   2  13  -5    3.47    2.13
   2 -13   4    8.04    2.46
  -2  13   4   12.67    3.02
   2  13  -4   11.72    2.77
   2 -13   3  142.44   10.34
  -2  13   3  148.45    8.80
   2  13  -3  162.30    9.79
  -2  13   2  103.29    6.52
   2 -13   2   97.40    8.94
  -2  13   2   99.32    7.25
   2  13  -2  118.84    8.29
  -2  13   1   25.78    3.47
   2 -13   1   23.57    4.92
  -2  13   1   31.41    4.74
  -2  13   0  124.67    7.57
   2 -13   0  114.83    9.48
  -2  13   0  127.13    8.08
  -2  13  -1   27.55    3.78
   2 -13  -1   26.30    4.93
  -2  13  -1   24.11    4.06
  -2  13  -2  104.09    7.06
   2 -13  -2   89.91    8.14
  -2  13  -2  102.88    7.24
  -2  13  -3  150.89    8.45
   2 -13  -3  127.20    9.62
  -2  13  -3  138.46    7.97
  -2  13  -4   12.07    2.69
   2 -13  -4   10.18    3.24
   2 -13  -4    7.33    3.10
  -2  13  -4    5.60    1.74
  -2  13  -5    1.27    1.34
   2 -13  -5    1.18    1.53
   2 -13  -5    2.45    1.66
  -2  13  -5    3.54    1.48
  -2  13  -6   63.98    5.56
  -2  13  -6   57.39    4.75
  -2  13  -7   18.72    3.32
   2 -13  -7   17.59    3.58
  -2  13  -8   17.53    3.01
   2 -13  -8    9.62    3.19
  -2  13  -9    2.33    1.60
   2 -13  -9    1.35    1.50
  -2  13 -10   24.92    3.04
   2 -13 -10   13.13    3.15
  -2  13 -11    3.18    1.17
   2 -13 -11    2.26    1.48
   2 -13 -12   17.24    3.04
  -2  13 -12   22.43    2.43
   2 -13 -13   32.39    3.39
  -2  13 -13   34.18    2.65
   2 -13 -14   41.03    3.51
   2 -14  10    3.01    1.18
   2  14 -10    2.76    1.34
   2 -14   9    9.52    1.93
   2  14  -9   11.77    2.24
   2 -14   8   12.82    2.59
   2  14  -8   17.38    2.74
   2 -14   7   88.54    6.38
   2  14  -7  104.18    6.23
   2 -14   6    1.38    1.67
  -2  14   6    1.82    1.38
   2  14  -6   -0.11    0.98
   2  14  -5   63.81    4.98
   2 -14   5   61.37    5.74
  -2  14   5   59.10    5.00
   2 -14   4    3.95    1.60
  -2  14   4    3.93    1.59
   2 -14   3   12.97    2.84
  -2  14   3   13.98    2.58
   2 -14   2   -0.05    1.35
  -2  14   2    1.22    1.13
  -2  14   1    5.17    1.55
   2 -14   1    5.68    1.86
  -2  14   1    7.14    2.07
  -2  14   0    9.14    1.77
   2 -14   0   10.37    2.84
  -2  14   0    9.11    2.07
  -2  14  -1    5.96    1.72
   2 -14  -1    6.57    2.35
  -2  14  -1    5.58    1.77
  -2  14  -2    1.86    1.28
   2 -14  -2    1.17    1.42
   2 -14  -2    0.09    1.25
  -2  14  -2   -0.97    0.88
  -2  14  -3   13.85    2.35
   2 -14  -3   12.08    2.86
   2 -14  -3    8.44    2.67
  -2  14  -3   11.92    2.02
  -2  14  -4    6.76    1.84
   2 -14  -4    3.46    1.93
  -2  14  -4    4.10    1.40
  -2  14  -5   63.03    4.69
   2 -14  -5   39.38    5.22
  -2  14  -6    0.39    1.09
   2 -14  -6    0.65    1.50
   2 -14  -7   68.36    5.91
  -2  14  -7  103.05    5.72
  -2  14  -8   16.92    2.25
   2 -14  -8    8.24    2.08
  -2  14  -9    8.01    1.47
   2 -14  -9    4.52    1.43
  -2  14 -10    0.31    0.60
   2 -14 -10    2.15    1.17
   2 -15   5   14.88    2.24
   2 -15   4   37.61    3.61
   2 -15   3   12.49    2.29
   2 -15   3    3.91    1.41
   2 -15   2    5.23    1.62
   2 -15   2    1.10    0.93
   2 -15   1    5.16    1.51
   2 -15   1    2.12    1.08
   2 -15   0    3.43    1.14
   2 -15   0    1.05    1.00
   2 -15  -1    1.63    0.91
   2 -15  -2    0.71    0.92
  -2  15  -3   11.46    1.69
   2 -15  -3    5.48    1.87
  -2  15  -4   42.76    3.11
   2 -15  -4   15.74    2.32
  -2  15  -5   17.12    1.97
   2 -15  -5    8.60    1.77
   3   0   0   -0.51    1.40
   3   0   0   -0.75    1.62
   3   0  -1  201.75   16.78
   3   0   1  206.63   17.13
   3   0   1  207.44   15.12
   3   0  -1  211.68   13.17
   3   0  -2  162.96   15.64
   3   0   2  176.89   15.97
   3   0   2  172.64   14.62
   3   0  -3    6.60    3.39
   3   0   3    8.66    4.57
   3   0   3    6.66    3.53
   3   0  -4  885.54   36.53
   3   0   4  941.67   39.15
   3   0   4  917.54   37.35
   3   0  -5    1.98    3.14
   3   0   5    0.58    1.95
   3   0   5   -2.36    3.17
   3   0  -5    2.69    2.76
  -3   0  -5    1.24    2.10
   3   0   6    9.28    3.76
  -3   0  -6   11.37    4.37
   3   0   6   10.84    5.17
   3   0  -6    9.54    4.17
   3   0  -6    9.43    4.18
   3   0  -7  125.84   14.50
  -3   0  -7  151.45   16.46
   3   0  -7  117.20   14.07
   3   0   7  115.59   16.38
   3   0   7  132.21   15.77
   3   0   8   16.16    6.19
   3   0   8   12.95    6.40
   3   0  -8   11.66    4.60
  -3   0  -8   12.86    4.50
   3   0  -8   14.10    5.46
   3   0   9   41.19    9.50
   3   0  -9   44.36    9.73
  -3   0  -9   50.14   10.11
   3   0  -9   38.08    8.36
   3   0  10   37.10    9.14
   3   0 -10   39.17   10.37
  -3   0 -10   45.08   10.25
   3   0 -10   29.21    7.77
   3   0 -11  182.60   19.67
  -3   0 -11  223.20   22.96
   3   0 -11  191.02   10.93
   3   0  11  202.36   15.73
   3   0 -11  186.46   21.46
   3   0 -11  205.28    9.63
   3   0  11  201.48   21.82
  -3   0 -12  735.29   42.93
   3   0 -12  672.51   21.02
   3   0  12  691.43   29.93
   3   0 -12  669.41   43.39
   3   0  12  660.68   40.66
   3   0 -12  672.70   18.22
   3   0 -13   74.71   15.71
   3   0 -13   82.43    7.64
   3   0  13   76.78   10.80
  -3   0 -13   79.43   14.48
   3   0  13   80.88   15.15
   3   0 -14  192.48   11.78
  -3   0 -14  207.44   24.18
   3   0  14  207.56   17.78
   3   0 -14  167.32   23.34
   3   0  14  188.87   22.77
   3   0 -15  458.06   17.49
   3   0 -15  486.46   18.87
   3   0  15  488.96   27.71
   3   0 -15  456.52   40.42
   3   0  15  475.87   37.65
   3   0 -16  200.54   11.55
   3   0 -16  234.45   13.33
   3   0  16  231.88   19.70
   3   0 -17   92.62    7.79
   3   0  17   90.05   13.15
   3   0 -17   87.99    8.71
   3   0  18   32.27    8.32
   3   0 -18   33.41    4.50
   3   0 -18   32.56    5.44
  -3   0 -19  305.06   15.99
   3   0  19  251.68   21.37
   3   0 -19  265.05   14.62
  -3   0 -20   55.78    6.43
   3   0  20   48.79    9.54
   3   0 -20   48.69    6.00
   3   0  21   94.90   13.21
   3   0 -21   97.41    7.98
   3   0  22    6.39    3.56
   3   0 -22    4.18    1.42
   3   0  23   -2.25    3.76
   3   0 -23    2.26    1.14
   3   0  24   41.47    7.68
   3   0 -24   40.80    3.67
   3  -1  24   35.59    7.61
   3   1 -24   39.04    3.60
   3  -1  23   12.15    5.50
   3   1 -23    7.77    1.95
   3  -1  22   97.39   13.35
   3   1 -22  105.90    7.46
   3  -1  21  149.42   17.28
   3   1 -21  154.51    9.83
   3  -1  20   39.49    9.47
   3   1 -20   52.95    6.19
   3  -1  19   19.57    6.45
   3   1 -19   37.88    5.54
   3   1 -18    5.89    2.22
   3  -1  18    3.78    3.89
   3   1 -18    4.67    2.12
   3   1 -17   15.68    3.04
   3  -1  17   13.91    6.35
   3   1 -17   19.76    4.17
   3   1 -16  226.85   12.10
   3  -1  16  227.00   20.50
   3   1 -16  234.37   13.76
   3   1 -15  220.70   12.16
   3  -1  15  234.53   20.53
   3  -1  15  222.76   25.79
   3   1 -15  203.09   12.90
   3   1 -14 1235.80   28.63
   3   1 -14 1303.09   30.28
   3  -1  14 1254.57   45.56
   3   1 -14 1304.93   67.15
   3  -1  14 1304.19   62.28
   3   1 -13  658.66   20.76
   3   1 -13  690.32   21.85
   3  -1  13  692.50   32.98
   3   1 -13  668.46   46.30
   3  -1  13  684.48   24.33
   3  -1  13  677.07   43.78
   3   1 -12  388.71   16.03
   3  -1  12  395.53   25.04
   3   1 -12  364.07   32.80
   3   1 -12  393.33   14.09
   3  -1  12  380.65   32.27
   3  -1  12  381.57   18.10
   3   1 -11  137.79    9.30
   3  -1  11  128.55   18.18
   3  -1  11  132.90   14.38
   3   1 -11  132.70   19.15
   3   1 -11  140.98    8.12
   3  -1  10   43.65   10.59
   3   1 -10   44.42   10.39
   3   1  -9   55.56   11.38
   3  -1   9   68.52   12.68
   3   1  -8  112.46   13.38
   3   1  -8  105.83   14.74
   3  -1   8  127.21   16.90
   3  -1   7   21.43    6.84
   3   1  -7   15.72    5.35
   3   1  -7   19.27    5.67
   3   1  -6  271.57   19.79
   3   1  -6  231.27   19.98
  -3   1   6  257.23   28.93
   3  -1   6  305.22   23.98
   3   1  -5  188.05   16.24
   3   1  -5  180.27   17.40
   3  -1   5  218.36   20.28
  -3   1   5  187.93   22.87
   3   1  -4  301.65   20.22
   3  -1   4  344.01   24.27
  -3   1   4  283.96   25.59
   3  -1   3   14.30    4.82
   3   1  -3   10.40    4.09
   3  -1   3   19.96    6.13
  -3   1   3   15.04    6.31
   3  -1   2    4.93    2.82
   3   1  -2   10.30    3.66
   3  -1   2    7.40    3.43
  -3   1   2    2.81    4.55
  -3   1   1  191.34   17.21
   3  -1   1  221.05   18.48
   3   1  -1  206.05   16.07
   3  -1   1  203.86   15.14
   3   1  -1  223.21   14.25
  -3   1   0 1664.40   47.29
   3  -1   0 1697.22   50.60
   3   1   0 1615.49   45.45
   3  -1   0 1655.14   40.25
   3   1   0 1649.96   41.04
  -3   1  -1  197.85   16.74
   3  -1  -1  206.10   17.90
   3   1   1  194.44   16.09
   3   1   1  211.36   15.34
   3  -1  -2    8.93    4.44
   3   1   2    6.29    1.94
   3   1   2    9.30    4.06
   3  -1  -3   18.59    5.66
   3   1   3   20.59    5.03
   3   1   3   15.59    5.31
   3  -1  -4  312.49   22.61
   3   1   4  316.69   22.38
   3   1   4  349.82   22.83
   3  -1  -5  184.71   17.26
   3   1   5  180.87   17.57
   3   1   5  219.64   18.89
   3  -1  -6  244.31   20.34
   3  -1  -6  232.15   18.89
   3   1   6  242.10   20.69
   3   1   6  268.44   21.65
   3   1   7   22.55    6.19
   3   1   7   18.41    7.00
   3  -1  -7   12.53    4.11
  -3   1  -7   19.51    6.04
   3  -1  -7   23.75    6.75
   3  -1  -8  113.27   14.20
  -3   1  -8  113.30   14.88
   3  -1  -8  105.40   13.99
   3   1   8  137.33   16.51
   3   1   9   60.94   11.31
  -3   1  -9   61.66   11.38
   3  -1  -9   54.80   10.16
   3  -1  -9   51.46   10.07
   3   1  10   49.86   10.47
   3  -1 -10   48.81   10.11
  -3   1 -10   45.07   10.07
   3  -1 -10   42.83    9.75
   3  -1 -11  126.96   17.27
  -3   1 -11  135.90   17.51
   3  -1 -11  130.57    9.22
   3   1  11  142.25   12.72
   3  -1 -11  132.62   17.61
   3   1  11  120.79   16.53
   3  -1 -11  138.04    7.87
   3  -1 -12  361.07   30.18
  -3   1 -12  363.95   29.81
   3  -1 -12  366.10   15.84
   3   1  12  402.22   22.23
   3   1  12  379.37   30.82
   3  -1 -13  608.28   40.48
  -3   1 -13  657.20   40.97
   3  -1 -13  674.07   21.74
   3   1  13  741.61   30.84
   3   1  13  667.43   42.17
   3  -1 -14 1207.55   59.01
  -3   1 -14 1218.03   57.32
   3  -1 -14 1282.62   30.43
   3   1  14 1357.26   43.31
   3   1  14 1198.00   58.42
   3  -1 -15  237.19   13.33
  -3   1 -15  190.66   23.59
   3   1  15  236.06   18.43
   3   1  15  210.45   24.52
  -3   1 -16  275.21   16.02
   3  -1 -16  248.72   13.80
   3   1  16  251.64   19.52
   3  -1 -17   12.17    2.61
  -3   1 -17   18.57    4.26
   3  -1 -17   20.83    4.14
   3   1  17   16.29    5.09
   3  -1 -18    6.27    2.22
  -3   1 -18    6.03    3.09
   3   1  18    5.23    4.60
   3  -1 -18    2.69    2.02
   3   1  19   29.38    7.75
  -3   1 -19   34.43    5.58
   3  -1 -19   33.94    5.44
   3   1  20   54.57    9.49
   3  -1 -20   50.32    6.20
   3   1  21  144.27   14.85
   3  -1 -21  151.16    9.84
   3   1  22   97.97   11.92
   3  -1 -22   96.52    7.26
   3   1  23    6.91    3.43
   3  -1 -23    7.74    1.97
   3  -1 -24   32.67    3.22
   3   1  24   33.65    6.37
   3  -2  24   -0.85    2.48
   3   2 -24    1.93    1.05
   3  -2  23   52.11    9.62
   3   2 -23   68.54    5.30
   3  -2  22   34.50    9.46
   3   2 -22   38.82    4.46
   3  -2  21   23.42    8.13
   3   2 -21   28.67    4.21
   3  -2  20   -4.49    4.57
   3   2 -20    8.48    2.42
   3  -2  19    6.59    5.76
   3   2 -19    5.15    2.47
   3   2 -18  114.63    7.92
   3  -2  18   91.47   15.03
   3   2 -18  115.99    9.38
   3   2 -17  212.21   11.19
   3  -2  17  186.20   20.73
   3  -2  17  199.42   12.82
   3   2 -17  213.32   12.84
   3  -2  16   51.79   10.92
   3   2 -16   58.29    6.07
   3  -2  16   44.54    6.37
   3   2 -16   62.14    7.04
   3   2 -15  190.22   11.12
   3  -2  15  187.10   19.68
   3  -2  15  176.13   12.62
   3   2 -15  190.79   12.28
   3   2 -14  226.99   12.31
   3  -2  14  217.94   21.10
   3   2 -14  220.77   28.47
   3  -2  14  228.01   27.00
   3  -2  14  217.19   14.13
   3   2 -14  233.67   13.30
   3   2 -13  192.98   11.36
   3  -2  13  179.52   18.04
   3   2 -13  176.82   24.41
   3  -2  13  200.24   13.57
   3   2 -13  201.27   12.25
   3   2 -12    2.59    1.29
   3   2 -12    5.10    1.93
   3   2 -12    1.28    3.60
   3  -2  12    3.83    2.77
   3  -2  12    5.47    4.18
   3   2 -12    6.62    2.23
   3   2 -12    5.26    2.31
   3   2 -11  221.07   12.05
   3   2 -11  238.99   12.46
   3  -2  11  241.92   21.06
   3   2 -11  233.39   26.02
   3  -2  11  224.58   14.30
   3   2 -11  249.76   11.03
   3   2 -10  108.28    8.33
   3   2 -10  116.86    8.54
   3  -2  10  104.72   13.63
   3   2 -10  122.71   17.77
   3  -2  10  104.83   16.48
   3   2 -10  127.93    7.69
   3   2  -9  221.92   23.29
   3  -2   9  238.47   23.83
   3   2  -8 1021.99   47.71
   3  -2   8 1265.50   53.35
   3  -2   7   55.32   11.08
   3   2  -7   45.29    9.94
  -3   2   7   53.59   16.21
   3   2  -6  181.21   19.01
  -3   2   6  174.63   26.18
   3  -2   6  236.66   21.57
   3   2  -5  183.65   18.66
   3  -2   5  208.75   20.22
  -3   2   5  168.50   23.48
  -3   2   4  198.68   23.87
   3  -2   4  244.05   21.04
   3   2  -3  440.44   21.98
   3  -2   3  498.50   29.58
  -3   2   3  415.74   32.24
   3  -2   2  267.96   21.51
   3   2  -2  232.73   16.36
  -3   2   2  229.69   22.97
   3   2  -2  268.33   15.71
   3  -2   1  129.79   14.73
   3   2  -1  125.49   12.02
   3   2  -1  135.99   11.71
  -3   2   1  119.87   15.67
  -3   2   0  123.54   14.59
   3  -2   0  135.00   15.17
   3   2   0  125.71   12.33
   3   2   0  138.31   12.34
   3  -2  -1  115.48   14.46
  -3   2  -1  127.70   14.49
   3   2   1  122.86   12.58
   3   2   1  123.06   12.04
   3  -2  -2  244.77   20.42
  -3   2  -2  270.31   21.00
   3   2   2  241.40   18.10
   3   2   2  254.41   18.06
   3  -2  -3  466.38   28.18
   3   2   3  435.82   25.09
   3   2   3  500.66   26.48
   3  -2  -4  214.66   19.28
   3   2   4  172.15   16.46
   3   2   4  231.56   18.91
   3  -2  -5  187.44   18.15
   3   2   5  190.23   17.97
   3   2   5  173.73   17.06
   3  -2  -6  178.83   17.98
   3   2   6  212.67   19.56
   3   2   7   53.64   10.21
   3  -2  -7   39.53    8.76
   3  -2  -8 1034.24   45.31
   3   2   8 1115.61   46.94
   3  -2  -9  198.92   20.84
  -3   2  -9  198.35   20.30
   3   2   9  225.17   21.98
   3  -2 -10  111.00   15.94
  -3   2 -10  104.07   15.28
   3  -2 -10  107.08    8.47
   3  -2 -10  125.85    9.11
   3   2  10  108.53   15.20
   3  -2 -11  222.54   23.83
  -3   2 -11  204.68   21.53
   3  -2 -11  227.70   12.50
   3   2  11  256.30   16.77
   3   2  11  205.82   22.41
   3  -2 -11  268.00   13.46
   3   2  12    1.94    3.99
   3  -2 -12    3.41    1.61
  -3   2 -12    2.92    3.07
   3  -2 -12    5.46    4.93
   3   2  12    6.79    3.72
   3  -2 -13  182.12   23.04
  -3   2 -13  168.62   20.78
   3  -2 -13  192.15   12.01
   3   2  13  224.63   17.03
   3   2  13  175.85   21.45
   3  -2 -14  196.25   24.78
  -3   2 -14  184.55   22.42
   3  -2 -14  232.57   13.41
   3   2  14  249.78   18.11
   3   2  14  200.35   23.58
  -3   2 -14  241.44   14.82
  -3   2 -15  163.88   21.31
   3  -2 -15  205.25   12.66
   3   2  15  218.69   17.66
  -3   2 -15  192.80   13.15
   3  -2 -16   60.99    6.97
   3   2  16   60.63    9.55
  -3   2 -16   60.86    7.64
   3  -2 -17  248.35   13.75
   3   2  17  241.68   18.88
   3  -2 -18   99.09    8.02
   3  -2 -18  123.89    9.42
   3   2  18  132.95   14.30
   3   2  19    6.34    3.87
   3  -2 -19    3.39    2.17
   3   2  20   13.38    5.12
   3  -2 -20    5.76    2.11
   3   2  21   26.01    6.21
   3  -2 -21   29.95    4.40
   3   2  22   42.81    7.29
   3  -2 -22   36.73    4.47
   3   2  23   65.83    8.81
   3  -2 -23   60.58    4.88
   3   2  24   -2.54    2.13
   3  -2 -24    1.64    0.96
   3   3 -24   90.04    5.06
   3  -3  23   29.48    7.82
   3   3 -23   47.02    4.20
   3  -3  22    8.43    4.49
   3   3 -22   13.40    2.57
   3  -3  21   61.12   13.32
   3   3 -21   63.60    5.81
   3   3 -20  137.25    9.05
   3  -3  20   99.21   17.01
   3   3 -19   59.09    6.18
   3  -3  19   39.71   10.65
   3  -3  19   49.43    6.03
   3   3 -18  268.53   11.64
   3  -3  18  227.83   25.06
   3  -3  18  236.88   13.56
   3   3 -18  276.04   13.81
   3   3 -17  111.22    7.88
   3  -3  17   94.22   17.09
   3  -3  17   93.97    8.93
   3   3 -17  115.96    9.29
   3  -3  16   35.29   11.16
   3   3 -16   50.09    5.62
   3  -3  16   41.15    6.47
   3   3 -16   44.33    5.89
   3   3 -15   17.42    3.39
   3  -3  15   17.44    4.38
   3   3 -15   23.65    4.28
   3   3 -14  107.16    8.42
   3  -3  14   89.65   15.07
   3  -3  14  104.80   10.10
   3   3 -14  110.75    9.12
   3   3 -13  174.10   10.80
   3  -3  13  177.23   13.28
   3  -3  13  169.71   20.13
   3   3 -13  203.13   26.94
   3   3 -13  188.84   11.74
   3   3 -12   27.21    4.28
   3   3 -12   19.57    9.22
   3  -3  12   20.70    6.57
   3  -3  12   27.34    5.45
   3   3 -12   31.85    4.82
   3   3 -12   30.91    4.13
   3   3 -11  280.50   13.56
   3  -3  11  244.40   22.90
   3   3 -11  273.49   29.44
   3  -3  11  298.47   17.04
   3   3 -11  289.51   14.09
   3   3 -11  308.70   12.58
   3   3 -10   67.18    6.64
   3  -3  10   47.94   13.01
   3   3 -10   67.79   13.92
   3  -3  10   49.53   10.81
   3  -3  10   63.58    8.17
   3   3 -10   63.23    6.39
   3   3 -10   75.34    6.03
   3   3  -9   95.94    7.71
   3  -3   9   81.29   13.21
   3   3  -9   85.49   15.04
   3  -3   9   94.36   15.43
   3   3  -9  108.25    7.19
   3   3  -8   92.84   15.48
   3  -3   8  101.99   15.62
   3   3  -7  183.70   20.77
  -3   3   7  185.69   29.73
   3  -3   7  183.08   18.42
   3  -3   7  200.74   21.41
   3  -3   6   19.39    5.33
   3  -3   6   31.44    8.15
   3   3  -6   17.79    6.57
  -3   3   6   18.14    8.07
   3  -3   5   85.66   12.94
   3  -3   5  114.44   15.32
  -3   3   5   89.54   18.13
   3  -3   4  137.87   16.38
  -3   3   4  114.32   19.83
   3   3  -3   26.75    5.49
   3  -3   3   28.25    7.85
  -3   3   3   23.19    8.96
   3  -3   2   67.05   10.91
   3   3  -2   58.39    8.14
  -3   3   2   57.03   13.10
   3  -3   1  154.25   17.08
  -3   3   1  147.08   18.63
   3   3  -1  164.22   13.86
  -3   3   0  196.80   20.67
   3  -3   0  221.75   19.97
   3   3   0  231.36   16.65
  -3   3  -1  160.77   18.36
   3  -3  -1  150.31   16.50
   3   3   1   98.61   12.02
   3   3   1  148.91   13.79
   3  -3  -2   59.04   11.02
  -3   3  -2   55.69   10.78
   3   3   2   43.88    7.91
   3   3   2   61.40    9.21
   3  -3  -3   30.01    7.49
  -3   3  -3   32.28    9.21
   3   3   3   31.59    7.30
   3  -3  -4  128.21   15.55
   3   3   4  138.14   15.04
   3  -3  -5   99.49   14.03
   3   3   5  120.10   14.34
   3   3   6   25.38    7.06
   3  -3  -6   22.95    7.12
   3  -3  -7  174.90   19.15
   3   3   7  194.72   19.67
   3  -3  -8   84.46   13.89
   3   3   8   88.20   13.53
   3  -3  -9   78.50   14.21
   3  -3  -9   97.89    8.28
   3   3   9   95.92   14.47
   3   3  10   61.54   12.11
   3  -3 -10   68.70    6.92
  -3   3 -10   54.37   11.50
   3   3  10   76.82    8.89
   3  -3 -10   63.59   13.36
   3  -3 -11  280.94   28.44
   3   3  11  329.62   19.12
   3  -3 -11  309.15   14.70
   3   3  11  277.90   26.28
   3   3  12   23.90    8.81
   3   3  12   29.05    6.14
   3  -3 -12   24.69    4.43
   3  -3 -12   36.19    5.53
  -3   3 -12   24.04    7.17
   3  -3 -12   29.21   10.54
   3  -3 -13  171.88   23.38
  -3   3 -13  132.22   18.34
   3  -3 -13  176.02   11.92
   3   3  13  199.90   15.96
   3   3  13  161.58   21.34
  -3   3 -14   80.48   15.21
   3  -3 -14  110.67    9.55
   3   3  14  121.21   13.04
   3  -3 -14   94.08   17.88
   3   3  14  106.50   18.09
   3  -3 -15   19.27    4.28
   3   3  15   24.42    5.86
   3   3  16   52.63    8.57
   3  -3 -16   49.71    6.53
   3  -3 -17  116.15    9.24
   3   3  17  125.34   12.99
   3  -3 -18  309.74   14.64
   3   3  18  289.85   19.84
   3  -3 -19   66.16    6.60
   3   3  19   64.53    9.54
   3   3  20  141.81   13.39
   3  -3 -20  127.59    9.18
   3   3  21   65.25    8.87
   3  -3 -21   61.83    6.03
   3   3  22   16.53    4.53
   3  -3 -22   13.80    2.75
   3   3  23   44.97    6.97
   3  -3 -23   38.21    3.70
   3   3  24   76.42    8.48
   3  -4  23    7.14    3.43
   3   4 -23   11.82    2.06
   3  -4  22   80.31   12.46
   3   4 -22  106.98    6.56
   3  -4  21   18.73    3.14
   3  -4  21   25.71    8.97
   3   4 -21   27.50    3.65
   3  -4  20    8.64    2.51
   3   4 -20   13.61    2.95
   3  -4  19   17.22   10.59
   3  -4  19   11.11    3.09
   3   4 -19   11.64    2.57
   3   4 -18   96.51    6.73
   3  -4  18   78.67   16.97
   3  -4  18   84.95    8.23
   3   4 -18   99.63    8.12
   3   4 -17    9.72    2.36
   3  -4  17   11.21    8.51
   3  -4  17    9.86    2.96
   3   4 -17   14.38    3.37
   3   4 -16    7.59    2.20
   3  -4  16   12.60    7.52
   3  -4  16    5.28    2.16
   3   4 -16    9.84    2.57
   3   4 -15   17.32    3.27
   3  -4  15   16.54    8.93
   3  -4  15   17.92    4.58
   3   4 -15   18.64    3.61
   3   4 -14  117.42    8.72
   3  -4  14   95.28   18.12
   3  -4  14  109.37   10.75
   3   4 -14  136.21    9.90
   3   4 -13   18.25    3.51
   3   4 -13   15.20    7.11
   3  -4  13   17.62    8.79
   3  -4  13   23.15    4.90
   3   4 -13   16.94    3.60
   3   4 -12   37.63    5.03
   3   4 -12   27.76   10.13
   3  -4  12   30.58    5.83
   3   4 -12   34.49    5.13
   3  -4  12   22.44    8.58
   3   4 -11   30.13    4.55
   3   4 -11   19.43    8.69
   3  -4  11   24.34    9.12
   3  -4  11   32.39    5.94
   3   4 -11   33.49    4.39
   3   4 -11   30.51    4.52
   3   4 -10  203.41   11.52
   3   4 -10  239.44   10.98
   3  -4  10  164.14   22.07
   3   4 -10  177.48   23.88
   3  -4  10  189.90   23.27
   3  -4  10  199.86   14.25
   3   4 -10  203.41   11.27
   3   4 -10  205.38   12.54
   3   4  -9  351.66   14.97
   3  -4   9  328.11   29.58
   3  -4   9  276.81   27.46
   3   4  -9  347.55   31.92
  -3   4   9  344.35   46.37
   3  -4   9  456.92   25.60
   3  -4   9  371.74   18.86
   3   4  -9  369.03   16.32
   3   4  -9  398.39   13.72
   3  -4   8  275.71   24.90
   3   4  -8  299.63   13.55
   3  -4   8  229.73   25.34
   3   4  -8  311.17   29.72
  -3   4   8  253.73   37.50
   3  -4   8  309.71   27.76
   3  -4   8  309.52   16.79
   3   4  -8  340.36   12.33
  -3   4   7  222.22   33.25
   3   4  -7  239.71   25.70
   3  -4   7  264.59   25.16
   3  -4   7  250.19   23.23
  -3   4   6    1.10    7.86
   3  -4   6    7.41    3.47
   3  -4   6    6.02    4.52
  -3   4   5   16.37    9.76
   3  -4   5   31.83    8.07
   3  -4   5   24.24    7.08
   3  -4   4  273.83   23.37
   3  -4   4  304.76   24.62
  -3   4   4  260.89   31.11
   3   4  -3   90.38   10.41
   3  -4   3   98.88   13.93
  -3   4   3   82.10   17.31
   3  -4   2  178.35   18.87
  -3   4   2  157.83   21.88
   3   4  -2  181.27   14.98
   3  -4   1  206.24   19.79
  -3   4   1  189.32   22.79
   3   4  -1  188.30   15.57
   3  -4   0   -3.22    3.14
   3   4   0    0.88    2.75
  -3   4   0    1.60    3.18
  -3   4  -1  197.79   21.07
   3  -4  -1  214.30   20.41
   3   4   1  195.68   16.67
   3  -4  -2  162.39   18.23
  -3   4  -2  153.14   18.94
   3   4   2  163.03   15.61
   3  -4  -3   92.83   14.05
  -3   4  -3  112.69   16.59
   3   4   3   99.61   12.65
   3  -4  -4  259.40   23.89
   3   4   4  301.75   22.80
   3   4   5   27.50    7.46
   3  -4  -5   24.45    7.29
   3   4   6    4.73    3.69
   3  -4  -6    7.79    6.00
   3  -4  -7  236.17   23.46
   3   4   7  261.75   23.18
   3  -4  -8  290.37   27.30
   3  -4  -8  309.17   14.76
   3   4   8  289.73   25.26
   3  -4  -9  339.13   30.41
   3   4   9  325.81   27.67
   3  -4  -9  367.11   16.20
   3  -4 -10  203.17   24.76
   3  -4 -10  212.01   12.28
   3   4  10  239.21   15.91
   3   4  10  178.16   21.53
   3   4  11   27.57    8.64
   3   4  11   31.89    5.74
   3  -4 -11   30.59   10.20
   3  -4 -11   30.39    4.86
  -3   4 -11   25.64    8.25
   3   4  12   23.81    8.11
   3  -4 -12   40.04    5.31
   3   4  12   36.32    6.98
  -3   4 -12   25.08    8.48
   3  -4 -12   34.39   11.15
   3   4  13   18.78    4.86
   3   4  13   19.04    7.60
   3  -4 -13   16.22    3.90
  -3   4 -13   17.89    7.53
   3  -4 -13   28.38   10.78
   3  -4 -14  114.19    9.79
   3   4  14  124.20   12.78
   3   4  15   27.54    6.43
   3  -4 -15   16.83    4.25
   3  -4 -16   10.61    3.19
   3   4  16   11.38    4.65
   3  -4 -17    8.39    2.73
   3   4  17   13.44    4.43
   3  -4 -18  105.53    8.43
   3   4  18  104.66   11.11
   3  -4 -19   18.16    3.42
   3   4  19   21.24    5.11
   3   4  20   16.09    4.66
   3  -4 -20   10.68    2.88
   3   4  21   28.20    5.81
   3  -4 -21   22.27    3.40
   3   4  22  112.19   10.40
   3  -4 -22   85.72    5.90
   3   4  23    9.08    3.21
  -3   4 -23    3.22    1.02
   3  -4 -23    6.68    1.61
   3   5 -23    2.11    0.95
   3   5 -22   30.50    3.30
   3  -5  22   19.47    2.72
   3  -5  21   19.71    6.76
   3   5 -21   29.48    3.62
   3  -5  21   22.75    3.35
   3  -5  20   11.57    6.65
   3  -5  20   10.92    2.84
   3   5 -20   14.56    2.74
   3  -5  19   19.03    8.72
   3   5 -19   34.65    4.28
   3  -5  19   26.03    4.29
   3   5 -18   19.35    3.08
   3  -5  18   12.68    7.16
   3  -5  18   14.63    3.56
   3   5 -18   21.47    3.67
   3   5 -17  114.37    7.48
   3  -5  17   88.07   19.90
   3  -5  17  113.74   10.02
   3   5 -17  120.70    8.83
   3   5 -16   50.13    5.70
   3  -5  16   33.44   12.18
   3   5 -16   40.45    5.26
   3  -5  16   41.57    6.39
   3   5 -15   -0.54    1.22
   3  -5  15   -0.88    5.63
   3  -5  15    0.03    1.73
   3   5 -15   -1.18    1.27
   3   5 -14   29.97    4.42
   3   5 -14   32.78    4.84
   3  -5  14   24.36   10.83
   3  -5  14   23.92    5.47
   3   5 -13   29.34    4.50
   3   5 -13   38.58    5.32
   3  -5  13   36.20    7.96
   3  -5  13   30.26   11.14
   3  -5  13   28.00    5.61
   3   5 -13   10.76    4.10
   3   5 -12   14.72    3.16
   3  -5  12   10.65    7.17
   3  -5  12   15.32    5.81
  -3   5  12   10.79    7.89
   3  -5  12   11.78    3.86
   3   5 -12    5.60    2.83
   3   5 -12   12.49    3.24
   3   5 -11    5.78    2.18
   3   5 -11    7.22    5.46
   3  -5  11    9.00    7.65
   3  -5  11   10.21    5.02
  -3   5  11    2.20    9.26
   3  -5  11    5.52    2.76
   3   5 -11    2.43    1.91
   3   5 -11   21.03    3.46
   3   5 -11    5.33    2.13
   3   5 -10   20.26    3.72
   3  -5  10   15.90    7.42
   3   5 -10   18.41    9.34
   3  -5  10   17.81    8.83
  -3   5  10    6.08   11.51
   3  -5  10   24.65    6.47
   3  -5  10   16.78    4.53
   3   5 -10   19.54    4.24
   3   5 -10   17.41    3.28
   3   5 -10   23.36    3.68
   3   5  -9   69.24    6.71
   3  -5   9   55.72   12.29
   3  -5   9   62.69   13.33
   3   5  -9   77.35   16.36
   3  -5   9   42.90   11.94
   3  -5   9   70.61   11.55
  -3   5   9   61.80   20.99
   3  -5   9   74.74    8.68
   3   5  -9   68.10    7.54
   3   5  -9   76.77    6.19
   3   5  -8   80.97    7.14
   3  -5   8   62.01   15.15
   3  -5   8   68.55   13.56
   3  -5   8   86.11   11.79
   3  -5   8   69.99   13.96
   3  -5   8   73.94    8.63
   3   5  -8   85.03    8.17
  -3   5   8   54.06   18.86
   3   5  -8   92.55    6.64
   3  -5   7   21.19    6.54
  -3   5   7   22.20   11.57
   3   5  -7   29.79    4.27
   3  -5   7   25.86    8.22
   3  -5   7   16.93    7.86
   3  -5   7   23.40    7.44
   3  -5   7   28.62    5.41
   3   5  -7   32.22    4.91
   3   5  -7   24.33    3.65
   3  -5   6   89.41   14.73
   3   5  -6  123.59    8.57
  -3   5   6   98.82   23.00
   3  -5   6   86.26   16.62
   3  -5   6  126.74   17.15
   3  -5   6  124.20   10.52
   3  -5   5   -0.68    4.30
  -3   5   5    2.86    4.28
   3  -5   5   -3.16    1.91
   3  -5   4   37.50    8.73
  -3   5   4   33.67   12.22
   3  -5   4   33.01    9.03
   3  -5   3  134.69   16.91
  -3   5   3  107.32   20.42
   3   5  -2  273.88   19.97
   3  -5   2  298.91   24.99
  -3   5   2  284.40   30.90
  -3   5   1  200.85   25.23
   3  -5   1  210.37   21.31
   3   5  -1  196.12   17.21
   3  -5   0    0.35    2.43
   3   5   0    5.18    3.47
  -3   5   0    4.85    4.80
  -3   5  -1  218.12   23.71
   3  -5  -1  204.33   21.17
   3   5   1  202.60   17.89
   3  -5  -2  290.89   25.76
  -3   5  -2  299.87   27.95
   3   5   2  285.12   21.42
   3  -5  -3  119.39   16.83
  -3   5  -3  135.43   19.35
   3   5   3  128.51   14.91
   3   5   4   35.73    8.00
  -3   5  -4   39.88   10.19
   3  -5  -4   29.06    8.70
   3   5   5   -0.21    2.01
   3  -5  -5    3.24    2.17
   3  -5  -6  119.64   17.52
   3  -5  -6  123.15    9.40
   3   5   6  108.21   15.36
   3   5   7   23.58    7.01
   3  -5  -7   25.24    4.51
   3  -5  -7   27.54    9.27
   3  -5  -8   73.15   14.94
   3   5   8   76.48   13.83
   3  -5  -8   74.67    7.41
   3   5   9   54.83   12.14
   3  -5  -9   66.74    7.09
   3  -5  -9   62.90   13.77
   3   5  10   10.98    6.30
   3  -5 -10   14.17    3.39
   3   5  10   22.95    5.40
   3  -5 -10   17.64    8.02
   3  -5 -10   16.83    3.96
   3   5  11    4.98    4.10
   3  -5 -11    3.52    1.86
   3   5  11    9.35    3.46
   3  -5 -11    7.41    2.60
  -3   5 -11    4.23    5.34
   3  -5 -11    8.19    5.40
   3  -5 -12   12.88    3.17
   3   5  12   13.94    6.41
   3  -5 -12   12.69    3.53
  -3   5 -12   16.79    7.45
   3   5  12   16.05    4.46
   3  -5 -12   11.43    5.47
   3  -5 -13   29.73    5.04
   3  -5 -13   37.70    5.23
   3   5  13   33.32    6.29
   3  -5 -14   25.20    4.88
   3  -5 -14   27.71    5.01
   3   5  14   34.10    6.47
   3  -5 -15   -0.35    1.48
   3  -5 -15   -0.60    1.70
   3   5  15    2.58    2.51
   3  -5 -16   37.13    5.38
   3   5  16   44.67    7.01
   3  -5 -16   47.13    6.15
   3  -5 -17  104.78    8.31
   3  -5 -17  119.82    9.03
   3   5  17  132.95   11.90
   3  -5 -18   22.25    3.68
   3  -5 -18   17.99    3.57
   3   5  18   21.72    4.86
   3  -5 -19   25.39    3.74
   3   5  19   28.63    5.59
   3  -5 -19   31.62    4.09
   3   5  20   17.04    4.36
   3  -5 -20    9.77    2.68
  -3   5 -21   16.01    2.41
   3  -5 -21   22.43    3.33
  -3   5 -22   13.91    1.94
   3  -5 -22   19.10    2.74
   3   5  23   -1.83    1.86
   3   6 -22   82.23    4.95
   3   6 -21   28.10    3.21
   3  -6  21   22.40    3.18
   3  -6  20   50.01    5.40
   3   6 -20   58.29    5.00
   3  -6  19   13.36    6.94
   3  -6  19    5.42    2.25
   3   6 -19    8.97    2.25
   3   6 -18   60.81    4.91
   3  -6  18   58.48    6.93
   3   6 -18   62.64    5.83
   3   6 -17   38.16    4.26
   3  -6  17   41.29    6.26
   3   6 -17   47.84    5.30
   3   6 -16   47.62    5.00
   3  -6  16   30.02   11.26
   3  -6  16   44.91    6.87
   3   6 -16   46.55    5.44
   3   6 -15   12.04    2.69
   3  -6  15    3.71    5.98
   3  -6  15   12.53    4.16
   3   6 -15    5.51    2.75
   3   6 -15    8.93    2.67
   3   6 -14    5.38    2.14
   3  -6  14    0.25    4.73
   3  -6  14    6.38    3.29
   3   6 -14    1.90    1.65
   3   6 -14    7.08    2.47
   3   6 -13  212.69   11.57
   3  -6  13  162.64   25.43
   3  -6  13  261.90   21.31
   3  -6  13  249.32   16.54
   3   6 -13  209.07   11.97
   3   6 -13  136.46   12.17
   3   6 -12   41.72    5.27
   3  -6  12   25.21   11.81
   3  -6  12   44.15    9.79
   3   6 -12   35.87    4.79
   3  -6  12   37.27    6.64
   3   6 -12   27.86    5.57
   3   6 -11   70.07    6.73
   3  -6  11   56.62   15.84
   3  -6  11   85.60   12.35
   3  -6  11   74.48    9.11
   3   6 -11   65.67    6.51
  -3   6  11   74.51   25.23
   3   6 -11   74.99    8.55
   3   6 -10   49.10    5.67
   3  -6  10   32.44   10.06
   3  -6  10   36.82   12.86
  -3   6  10   45.44    4.95
   3  -6  10   53.06   10.02
   3  -6  10   38.26   10.62
   3  -6  10   53.63    7.78
   3   6 -10   44.60    6.77
   3   6 -10   42.11    5.18
  -3   6  10   20.17   14.17
  -3   6   9   80.35   22.78
   3   6  -9  104.35    8.21
   3  -6   9   74.84   16.89
   3  -6   9   94.89   16.92
   3  -6   9  112.30   14.97
  -3   6   9  102.41    7.45
   3  -6   9   89.69   16.08
   3  -6   9  114.70   10.89
   3   6  -9  106.40    9.85
   3   6  -9  103.37    7.43
   3   6  -8   34.02    4.61
  -3   6   8   26.34   13.62
   3  -6   8   32.58    9.10
   3  -6   8   26.39   11.33
  -3   6   8   40.24    4.75
   3  -6   8   33.97   10.27
   3  -6   8   24.43    7.57
   3  -6   8   35.41    6.10
   3   6  -8   37.44    5.94
   3   6  -8   35.78    4.50
   3  -6   7   30.52    7.78
   3   6  -7   49.82    5.67
  -3   6   7   40.34   16.22
   3  -6   7   55.76   12.04
   3  -6   7   28.59   11.40
  -3   6   7   55.03    5.53
   3  -6   7   68.45   14.04
   3  -6   7   54.16    7.33
   3   6  -7   55.89    6.66
   3   6  -7   48.03    4.84
   3  -6   6  186.75   22.57
   3   6  -6  195.48   10.89
   3  -6   6  186.82   21.54
  -3   6   6  194.77    9.91
  -3   6   6  168.85   31.30
   3  -6   6  196.02   13.59
   3   6  -6  203.23   12.57
   3   6  -6  202.57    9.25
   3   6  -5   95.63    7.52
  -3   6   5   93.13   21.04
   3  -6   5   81.36   14.15
   3  -6   5   69.97   13.56
  -3   6   5   99.60    7.09
   3  -6   5   86.31    8.89
   3   6  -5   87.87    8.32
   3   6  -5  102.65    6.76
   3   6  -4  197.73   10.67
   3  -6   4  178.26   20.03
  -3   6   4  186.87    9.53
  -3   6   4  158.35   27.29
   3  -6   4  197.75   12.96
   3   6  -4  170.16   10.83
   3  -6   4  158.44   20.98
   3   6  -3  611.20   18.44
   3  -6   3  598.60   36.69
  -3   6   3  573.51   16.50
   3  -6   3  570.70   21.80
  -3   6   3  563.58   48.36
   3   6  -3  485.37   17.82
   3  -6   2  631.21   37.69
  -3   6   2  588.99   16.62
   3   6  -2  546.01   19.13
  -3   6   2  565.86   45.78
   3   6  -1  163.10   16.56
   3  -6   1  175.89   19.96
   3   6  -1  166.36   10.63
  -3   6   1  161.40   24.40
   3   6   0  965.28   40.61
  -3   6   0 1054.70   58.40
   3  -6   0 1015.54   47.78
  -3   6  -1  180.86   23.16
   3  -6  -1  180.31   21.12
  -3   6  -1  158.83    8.49
   3   6   1  163.39   17.05
   3  -6  -2  624.11   38.59
  -3   6  -2  655.02   43.57
  -3   6  -2  576.30   16.31
   3   6   2  556.60   19.40
   3   6   2  572.07   32.33
   3  -6  -3  580.57   38.57
   3  -6  -3  624.12   21.26
  -3   6  -3  647.47   43.36
  -3   6  -3  552.58   16.39
   3   6   3  578.01   32.80
   3  -6  -4  165.42   11.34
   3  -6  -4  197.66   22.54
  -3   6  -4  179.77    9.63
   3  -6  -4  185.81   11.86
  -3   6  -4  214.89   25.46
   3   6   4  180.23   19.17
   3  -6  -5   80.82   15.31
  -3   6  -5   90.93    6.99
   3  -6  -5   94.75    8.63
   3  -6  -5   84.55    8.01
   3   6   5   97.05   14.47
   3  -6  -6  214.58   24.59
  -3   6  -6  188.63   10.41
   3   6   6  207.13   21.63
   3  -6  -6  186.76   11.73
   3   6   7   50.53   11.42
   3  -6  -7   39.90    5.82
   3  -6  -7   46.22    6.11
  -3   6  -7   49.15    5.37
   3  -6  -7   51.19   12.61
   3   6   8   29.66    9.34
   3  -6  -8   31.43    5.00
   3  -6  -8   38.08    5.44
   3  -6  -8   42.10   11.54
   3  -6  -9   94.56   17.91
   3  -6  -9   89.04    8.57
   3  -6  -9  107.47    8.77
   3   6   9   96.88   16.61
   3  -6 -10   44.65    6.02
   3  -6 -10   45.81    5.62
   3  -6 -10   61.61   14.40
   3   6  11   57.69   13.38
   3  -6 -11   74.51    7.12
   3  -6 -11   56.24    6.76
   3   6  11   77.97    9.58
  -3   6 -11   49.51   12.26
   3  -6 -11   81.27   17.72
   3  -6 -12   30.65    5.11
   3   6  12   40.21    7.00
   3  -6 -12   44.57    5.44
   3   6  13  240.03   16.57
   3  -6 -13  248.76   12.51
   3  -6 -14    5.50    2.98
   3  -6 -14    6.20    2.52
   3   6  14    5.98    2.99
   3  -6 -15   10.29    3.32
   3  -6 -15    9.92    3.16
   3   6  15   14.09    3.92
   3  -6 -16   43.82    5.59
   3  -6 -16   52.74    6.02
   3   6  16   51.03    7.32
   3  -6 -17   35.17    4.78
   3  -6 -17   45.23    5.37
   3   6  17   44.57    6.65
   3  -6 -18   46.34    5.30
   3  -6 -18   72.69    5.99
   3   6  18   71.35    8.10
  -3   6 -18   54.15    5.46
   3  -6 -19    5.80    1.51
   3  -6 -19    3.51    1.45
   3   6  19    4.92    2.65
  -3   6 -19    3.77    1.56
   3  -6 -20   42.94    4.20
  -3   6 -20   42.01    3.80
   3  -6 -20   34.71    4.13
  -3   6 -21   13.80    1.94
   3  -6 -21   17.39    2.62
   3   6  22   75.35    7.39
   3  -7  21   39.46    3.87
   3   7 -21   53.56    4.11
   3   7 -20   43.27    4.08
   3  -7  20   32.30    4.16
   3   7 -19   39.65    4.20
   3  -7  19   34.48    4.87
   3   7 -18    3.60    1.42
   3  -7  18    6.16    2.42
   3   7 -18    4.15    1.62
   3   7 -17   61.31    5.12
   3   7 -17   68.41    5.97
   3  -7  17   64.30    7.49
   3   7 -16   24.46    3.61
   3   7 -16   29.81    4.29
   3  -7  16   30.07    5.50
   3   7 -15    7.38    2.08
   3  -7  15   16.64    4.52
   3   7 -15    7.39    2.72
   3   7 -15   13.00    2.98
   3   7 -14   17.70    3.37
   3  -7  14   10.52    7.09
   3  -7  14   21.89    5.08
   3   7 -14   13.83    3.93
   3   7 -14   16.04    3.39
   3   7 -13   16.12    3.35
   3  -7  13   17.79    8.76
  -3   7  13   13.43    2.99
   3  -7  13   12.76    4.28
   3   7 -13   11.75    3.68
   3   7 -13   12.88    3.10
   3   7 -12   -0.13    1.20
   3  -7  12   -5.93    4.87
   3  -7  12    0.57    1.88
  -3   7  12    1.78    1.46
   3  -7  12   -1.68    3.10
   3   7 -12    1.27    2.58
   3   7 -12    1.01    0.86
   3   7 -11  143.50    9.70
  -3   7  11  127.14    8.61
   3  -7  11  134.52   16.71
   3  -7  11  132.95   12.44
   3   7 -11  123.49    8.59
   3   7 -11  118.14   11.42
   3   7 -10    0.01    1.08
   3  -7  10    3.33    6.14
   3  -7  10   -0.89    3.34
  -3   7  10    2.43    1.95
   3  -7  10    0.14    1.86
   3   7 -10    3.68    2.76
   3   7  -9   86.94    7.70
  -3   7   9   83.69   20.79
   3  -7   9   70.55   14.24
   3  -7   9   75.09   13.42
  -3   7   9   83.75    7.17
   3  -7   9   66.17   15.49
   3  -7   9   81.46    9.74
   3   7  -9   87.47    9.32
   3   7  -8   31.85    4.70
  -3   7   8   21.96   12.94
   3  -7   8   24.57    8.11
  -3   7   8   33.92    4.61
   3  -7   8    9.32    5.12
   3  -7   8   25.10    8.25
   3  -7   8   32.06    6.35
   3   7  -8   27.12    5.41
   3   7  -8   27.94    3.98
   3   7  -7  187.69   11.04
   3  -7   7  167.59   22.96
   3  -7   7  153.06   20.60
  -3   7   7  194.16   10.58
  -3   7   7  212.40   35.86
   3  -7   7  192.27   13.91
   3   7  -7  196.27   12.84
   3   7  -7  167.72    8.91
   3   7  -6   51.00    5.77
   3  -7   6   37.41   10.57
  -3   7   6   50.22   18.19
  -3   7   6   49.44    5.28
   3  -7   6   44.25   12.02
   3  -7   6   42.20    6.44
   3   7  -6   46.09    6.22
   3   7  -6   47.46    4.91
   3   7  -5  165.65   10.19
   3  -7   5  153.42   10.74
   3  -7   5  141.25   18.97
  -3   7   5  149.97    9.07
  -3   7   5  151.17   28.81
   3  -7   5  140.05   11.84
   3   7  -5  150.55   11.06
   3  -7   5  123.55   19.55
   3   7  -4  208.99   11.31
   3  -7   4  198.53   12.22
   3  -7   4  183.04   21.44
  -3   7   4  199.31   10.32
   3  -7   4  180.55   13.23
  -3   7   4  198.25   32.01
   3   7  -4  203.26   12.26
   3   7  -3   93.21    7.51
  -3   7   3   72.56   19.21
   3  -7   3   90.34    8.33
   3  -7   3   99.02   15.93
  -3   7   3   87.89    6.70
   3  -7   3  100.01    9.57
   3   7  -3   89.38    8.41
   3   7  -2  242.90   11.91
   3  -7   2  236.77   13.40
   3  -7   2  222.42   23.63
  -3   7   2  220.34   10.70
   3  -7   2  251.02   14.44
   3   7  -2  232.91   12.83
  -3   7   2  205.21   29.61
  -3   7   1  155.63   25.12
   3   7  -1  191.99   10.39
   3  -7   1  187.39   21.37
   3  -7   1  186.98   12.05
  -3   7   1  172.96    9.36
   3  -7   1  178.74   12.22
   3   7  -1  155.80   10.78
   3   7   0  743.26   38.43
   3   7   0  806.44   20.67
  -3   7   0  886.18   56.14
   3  -7   0  862.36   46.10
   3  -7   0  876.81   25.86
  -3   7   0  775.36   19.80
   3  -7   0  805.79   24.93
   3   7   0  875.12   24.94
   3   7   1  169.69   18.60
   3   7   1  179.49    9.49
  -3   7  -1  183.28   25.47
   3  -7  -1  184.17   21.69
   3  -7  -1  193.96   12.21
  -3   7  -1  172.03    9.41
   3   7   1  169.06   11.36
   3   7   2  216.19   20.88
   3  -7  -2  209.12   24.13
   3  -7  -2  248.52   14.12
  -3   7  -2  216.69   26.55
  -3   7  -2  216.94   10.59
   3   7   2  227.42   13.04
   3  -7  -3   83.38   16.05
   3  -7  -3   96.33    8.90
  -3   7  -3   99.00   17.79
  -3   7  -3   90.18    6.95
   3   7   3   81.63   13.27
   3  -7  -4  176.51   11.94
   3  -7  -4  192.10   23.37
   3  -7  -4  205.46   12.79
  -3   7  -4  189.45   10.32
   3   7   4  168.37   19.41
   3  -7  -5  154.37   21.39
   3  -7  -5  156.40   11.21
   3  -7  -5  142.49   10.52
  -3   7  -5  145.50    9.50
   3   7   5  132.63   17.68
   3   7   6   46.65   10.31
   3  -7  -6   44.92    6.23
   3  -7  -6   50.00    6.42
  -3   7  -6   47.72    5.42
   3  -7  -6   41.32   11.70
   3  -7  -7  185.09   11.84
   3  -7  -7  185.97   24.49
  -3   7  -7  201.15   11.16
   3   7   7  165.07   20.84
   3  -7  -8   32.17    4.98
   3   7   8   24.26    8.55
   3  -7  -8   27.86    4.88
  -3   7  -8   31.33    4.87
   3  -7  -8   28.61    9.99
   3  -7  -9   94.86    8.44
   3  -7  -9   76.38    7.92
  -3   7  -9   90.96    7.89
   3   7   9   62.64   14.14
   3  -7  -9   87.48   17.62
   3  -7 -10    1.14    2.01
  -3   7 -10    2.09    1.58
   3  -7 -10   -0.54    1.44
   3  -7 -11  117.26    9.52
  -3   7 -11  135.19    9.74
   3  -7 -11  147.81    9.87
   3  -7 -12    2.29    1.40
   3   7  12    2.83    2.23
   3  -7 -12    0.67    1.25
  -3   7 -12    0.38    1.84
   3  -7 -13    9.31    2.93
   3   7  13   13.29    4.15
  -3   7 -13   11.26    2.77
   3  -7 -14   16.05    3.97
   3  -7 -14   13.89    3.44
   3   7  14   19.29    4.65
  -3   7 -14   16.31    3.41
   3   7  15   10.94    3.73
   3  -7 -15    7.77    2.20
   3  -7 -15    9.04    3.19
  -3   7 -15    8.98    2.52
   3  -7 -16   23.82    3.80
   3  -7 -16   13.52    3.29
   3   7  16   23.46    4.89
  -3   7 -16   19.88    3.57
   3  -7 -17   42.28    5.37
   3  -7 -17   65.63    6.03
   3   7  17   63.28    7.59
  -3   7 -17   51.27    5.19
   3  -7 -18    3.45    1.70
   3  -7 -18    1.22    1.10
   3   7  18    2.30    1.90
  -3   7 -18    5.18    1.66
   3  -7 -19   28.18    3.45
   3  -7 -19   39.26    3.87
   3   7  19   44.04    5.78
  -3   7 -19   30.69    3.35
   3  -7 -20   24.58    3.01
  -3   7 -20   24.05    2.51
   3  -7 -20   17.50    2.73
   3   7  21   48.69    5.67
   3   8 -20   46.19    3.88
   3  -8  20   44.43    4.36
   3   8 -19   35.40    3.77
   3  -8  19   30.13    4.13
   3  -8  18    0.73    1.48
   3   8 -18    2.32    1.41
   3   8 -17   65.75    5.01
   3   8 -17   77.85    6.16
   3  -8  17   82.68    8.02
   3   8 -16   16.19    2.82
   3   8 -16   23.19    3.57
   3  -8  16   16.42    3.96
   3   8 -15    5.53    1.96
   3  -8  15    4.51    3.06
   3   8 -15    4.07    2.44
   3   8 -15    4.82    1.83
   3   8 -14    4.18    1.86
   3  -8  14    4.08    2.09
   3   8 -14    4.31    2.33
   3   8 -14    5.80    2.16
   3   8 -13    5.78    2.28
  -3   8  13    5.17    1.74
   3  -8  13    2.82    2.58
   3   8 -13    5.05    2.86
   3   8 -13    4.66    1.80
   3   8 -12   16.76    3.29
  -3   8  12   15.32    3.50
   3  -8  12   16.31    4.90
   3   8 -12   15.83    4.14
   3   8 -11   18.51    3.49
  -3   8  11   24.58    4.09
   3  -8  11   20.02    4.81
   3   8 -11   18.82    4.61
   3   8 -10   23.64    4.06
  -3   8  10   25.54    4.11
   3  -8  10   23.29    5.33
   3   8 -10   21.99    5.41
   3   8  -9   23.48    4.08
  -3   8   9   22.07    4.03
   3  -8   9   26.05    5.35
   3   8  -9   21.57    5.31
   3   8  -8   13.78    3.19
  -3   8   8   14.99    3.13
   3  -8   8   19.25    4.73
   3   8  -8   14.94    4.51
   3   8  -7  171.03   10.71
   3  -8   7  177.81   11.82
  -3   8   7  163.20    9.85
   3  -8   7  172.37   13.40
   3   8  -7  178.98   13.09
   3   8  -6  284.28   13.83
   3  -8   6  269.33   14.80
  -3   8   6  297.40   13.22
   3  -8   6  291.07   17.02
  -3   8   6  301.90   41.89
   3   8  -6  283.76   15.95
   3   8  -5   27.42    4.45
   3  -8   5   23.99    9.26
   3  -8   5   23.62    4.71
  -3   8   5   28.10    4.16
   3  -8   5   29.02    5.56
   3   8  -5   31.64    5.56
  -3   8   5   38.66   15.45
   3   8  -4   46.80    5.66
  -3   8   4   38.45   13.33
   3  -8   4   24.90    8.27
   3  -8   4   38.43    5.76
  -3   8   4   42.27    5.02
   3  -8   4   42.87    6.61
   3   8  -4   36.42    5.65
   3   8  -3  962.30   24.94
   3  -8   3  953.32   27.72
   3  -8   3  865.40   47.79
  -3   8   3  924.24   22.45
   3  -8   3  934.55   29.11
   3   8  -3  988.55   27.58
  -3   8   3  964.20   66.72
  -3   8   2  407.83   42.41
   3   8  -2  473.52   17.33
   3  -8   2  474.83   19.72
   3  -8   2  408.36   32.70
   3  -8   2  453.57   19.80
  -3   8   2  412.90   15.16
   3   8  -2  479.12   19.26
   3   8  -1  211.58   11.39
  -3   8   1  183.87   27.13
   3  -8   1  212.24   13.35
   3  -8   1  179.98   21.60
  -3   8   1  180.39   10.02
   3   8  -1  178.24   12.20
   3   8   0   68.58    6.46
   3  -8   0   65.07   13.24
  -3   8   0   62.88   15.27
   3  -8   0   78.33    8.16
   3   8   0   80.39    8.09
  -3   8   0   65.64    6.13
   3   8   1  196.28   10.53
   3  -8  -1  210.83   23.74
   3  -8  -1  222.40   13.60
  -3   8  -1  217.33   27.97
  -3   8  -1  198.49   10.49
   3   8   1  206.82   12.96
   3   8   2  371.92   29.97
   3   8   2  425.04   15.04
   3  -8  -2  418.12   34.13
   3  -8  -2  467.31   19.73
  -3   8  -2  456.91   40.57
  -3   8  -2  444.52   15.77
   3   8   2  453.81   19.16
   3   8   3  787.44   44.10
   3  -8  -3  909.78   26.84
   3  -8  -3  881.20   50.97
   3  -8  -3  969.60   28.54
  -3   8  -3 1035.52   62.31
  -3   8  -3  905.90   23.05
   3  -8  -4   54.62   13.18
   3   8   4   36.65    9.95
   3  -8  -4   41.21    6.05
   3  -8  -4   44.53    6.41
  -3   8  -4   43.61    5.45
   3  -8  -5   27.08   10.12
   3   8   5   22.44    7.85
   3  -8  -5   27.73    5.28
   3  -8  -5   31.70    4.93
  -3   8  -5   24.35    4.18
   3  -8  -6  284.55   14.68
   3  -8  -6  259.90   29.61
   3  -8  -6  274.22   15.43
  -3   8  -6  276.09   13.31
   3   8   6  240.60   25.15
   3  -8  -7  162.99   11.23
   3  -8  -7  144.62   10.89
  -3   8  -7  173.78   10.62
   3  -8  -8   15.40    4.12
   3  -8  -8   19.81    4.42
  -3   8  -8   16.76    3.88
   3  -8  -9   16.77    4.12
   3  -8  -9   21.71    3.98
  -3   8  -9   23.64    4.04
   3  -8 -10   17.64    4.02
  -3   8 -10   22.78    3.96
   3  -8 -10   27.13    4.48
   3  -8 -11   17.26    4.11
  -3   8 -11   19.04    3.60
   3  -8 -12   11.75    3.34
  -3   8 -12   15.56    3.22
   3  -8 -13    2.15    1.62
  -3   8 -13    4.93    2.43
   3   8  14    9.84    3.36
   3  -8 -14    3.85    2.48
   3  -8 -14    4.83    2.33
  -3   8 -14    3.45    1.79
   3  -8 -15    7.89    2.53
   3  -8 -15    3.24    2.22
   3   8  15    4.34    1.81
  -3   8 -15    5.00    1.87
   3  -8 -16   16.89    3.07
   3  -8 -16   12.29    2.81
   3   8  16   23.48    4.61
  -3   8 -16   19.73    3.23
   3  -8 -17   75.66    5.82
   3   8  17   81.20    7.82
  -3   8 -17   67.75    5.15
   3  -8 -18   -0.08    1.03
   3  -8 -18   -0.73    1.17
  -3   8 -18    0.59    0.91
   3  -8 -19   24.12    3.04
   3  -8 -19   29.83    2.96
  -3   8 -19   24.43    2.44
   3   8  20   54.59    5.70
  -3   8 -20   42.85    3.42
   3  -9  19   19.14    2.92
   3  -9  18   12.17    2.75
   3   9 -18    9.95    2.02
   3  -9  17   16.19    3.14
   3   9 -17   19.85    2.99
   3  -9  16   18.96    3.81
   3   9 -16    9.47    2.37
   3   9 -16   15.83    2.90
   3   9 -15   58.15    5.19
   3   9 -15   67.38    5.87
   3  -9  15   67.69    7.47
   3   9 -14    3.35    1.64
   3  -9  14    4.45    2.44
   3   9 -14    3.67    2.28
   3   9 -13   17.18    3.25
   3  -9  13   16.53    4.28
   3   9 -13   22.74    4.51
   3   9 -12  127.05    8.83
  -3   9  12  125.01    8.52
   3  -9  12  133.81   11.21
   3   9 -12  137.42   11.06
   3   9 -11   61.68    6.41
  -3   9  11   62.18    6.07
   3  -9  11   64.25    7.96
   3   9 -11   67.40    7.98
   3   9 -10  208.89   11.85
  -3   9  10  215.26   11.14
   3  -9  10  190.84   14.16
   3   9  -9   60.54    6.56
   3  -9   9   59.22    6.71
  -3   9   9   58.56    5.95
   3  -9   9   56.95    7.82
   3   9  -9   70.83    8.25
   3   9  -8   76.45    7.34
   3  -9   8   75.03    7.82
  -3   9   8   83.69    7.10
   3  -9   8   82.54    9.25
   3   9  -8   89.35    9.55
   3   9  -7   48.79    5.88
   3  -9   7   61.63    7.23
  -3   9   7   52.70    5.69
   3  -9   7   56.01    7.95
   3   9  -7   67.36    7.83
   3   9  -6   25.73    4.29
   3  -9   6   24.95    4.64
  -3   9   6   27.49    4.02
   3  -9   6   28.38    5.55
   3   9  -6   34.58    5.73
   3   9  -5   95.52    8.24
   3  -9   5   92.26    9.00
  -3   9   5   96.17    7.70
   3  -9   5   91.15    9.54
   3   9  -5  108.96    9.74
   3   9  -4  192.80   11.59
   3  -9   4  185.94   12.69
  -3   9   4  178.27   10.33
   3  -9   4  196.62   13.80
   3   9  -4  193.18   13.10
   3   9  -3  399.37   16.70
   3  -9   3  395.86   18.55
  -3   9   3  385.30   14.84
   3  -9   3  403.16   19.01
   3   9  -2   40.58    5.37
   3  -9   2   41.72    6.38
  -3   9   2   37.54    4.93
   3   9  -2   48.97    6.53
  -3   9   1   21.68    3.76
   3   9  -1   21.35    3.87
   3  -9   1   23.14    4.62
   3   9  -1   26.34    5.00
   3   9   0   15.19    3.17
   3  -9   0   17.86    4.23
  -3   9   0   15.19    3.32
   3   9   0   19.32    4.48
   3  -9  -1   23.73    4.78
  -3   9  -1   20.92    3.71
   3   9   1   19.44    4.40
   3  -9  -2   34.41    5.71
  -3   9  -2   40.44    5.34
   3  -9  -3  406.77   18.76
   3  -9  -3  394.68   18.22
  -3   9  -3  410.89   15.91
   3  -9  -4  188.04   12.91
  -3   9  -4  201.56   11.37
   3  -9  -4  192.01   12.53
   3  -9  -5   98.28    9.45
  -3   9  -5   90.01    7.91
   3  -9  -5   96.50    8.91
   3  -9  -6   30.36    4.90
  -3   9  -6   31.05    4.78
   3  -9  -7   47.09    6.64
   3  -9  -7   54.12    6.37
  -3   9  -7   60.68    6.40
   3  -9  -8   71.13    7.86
   3  -9  -8   82.62    7.76
  -3   9  -8   83.56    7.44
   3  -9  -9   53.89    6.50
  -3   9  -9   68.80    6.66
   3  -9 -10  184.32   11.81
  -3   9 -10  204.15   11.32
   3  -9 -11   52.10    6.42
  -3   9 -11   69.62    6.38
   3  -9 -12   98.46    8.39
  -3   9 -12  123.61    8.28
   3  -9 -13   14.62    3.70
  -3   9 -13   20.84    3.39
   3  -9 -14    3.66    2.04
   3  -9 -14    2.28    1.85
  -3   9 -14    5.07    1.88
   3  -9 -15   69.33    5.93
  -3   9 -15   64.60    5.17
   3  -9 -16   19.71    3.02
   3  -9 -16   10.68    2.56
  -3   9 -16   18.68    2.65
   3  -9 -17   15.97    2.56
  -3   9 -17   16.85    2.22
   3  -9 -18    7.46    1.69
  -3   9 -18   13.20    2.20
  -3   9 -19   21.05    2.27
   3 -10  18   29.76    3.28
   3 -10  17    3.03    1.36
   3  10 -17    1.11    0.86
   3 -10  16    5.83    2.24
   3  10 -16    4.58    1.72
   3 -10  15   12.01    2.86
   3  10 -15    9.92    2.41
   3 -10  14   33.58    4.94
   3  10 -14   29.71    4.22
   3 -10  13   92.51    8.26
   3  10 -13  117.16    8.73
   3  10 -12    2.16    1.30
  -3  10  12    2.49    1.65
   3 -10  12    3.48    1.98
   3  10 -12    3.02    2.17
   3  10 -11    8.66    2.39
  -3  10  11    8.22    2.54
   3 -10  11   10.71    3.23
   3  10 -11    7.82    2.86
   3  10 -10   34.09    4.80
  -3  10  10   29.59    4.36
   3 -10  10   30.51    5.34
   3  10 -10   39.81    5.84
   3  10  -9    9.74    2.73
   3 -10   9    9.61    3.16
  -3  10   9    8.95    2.42
   3 -10   9   10.02    3.30
   3  10  -9    8.04    2.75
   3  10  -8   50.47    6.03
   3 -10   8   47.12    5.94
  -3  10   8   46.33    5.16
   3 -10   8   47.62    6.68
   3  10  -8   58.13    7.29
   3  10  -7    6.58    2.37
   3 -10   7    8.90    3.28
  -3  10   7    7.18    2.39
   3 -10   7    9.66    2.90
   3  10  -7    8.93    2.99
   3  10  -6   47.44    5.85
   3 -10   6   45.04    6.27
  -3  10   6   41.60    5.18
   3 -10   6   49.03    6.91
   3  10  -6   52.01    7.22
   3  10  -5  174.47   11.36
   3 -10   5  181.85   12.32
  -3  10   5  175.54   10.11
   3 -10   5  174.70   12.48
   3  10  -5  215.59   13.89
   3  10  -4   26.58    4.68
   3 -10   4   20.69    4.49
  -3  10   4   24.55    3.93
   3  10  -4   27.27    5.22
   3  10  -3   83.06    8.02
   3 -10   3   86.38    8.81
  -3  10   3   83.53    7.16
   3  10  -3  102.49    9.74
   3 -10   2   11.81    3.89
  -3  10   2   13.72    3.08
   3  10  -2   12.32    3.53
   3 -10   1  123.01   10.65
  -3  10   1  118.76    8.56
   3  10  -1  135.84   11.40
   3 -10   0    3.26    2.76
  -3  10   0   -0.06    1.55
   3  10   0    0.10    1.58
   3 -10  -1  129.08   10.91
  -3  10  -1  128.05    9.05
   3  10   1  117.97   10.65
   3 -10  -2    9.96    3.53
   3 -10  -2   11.64    3.29
  -3  10  -2   11.90    3.31
   3 -10  -3   84.77    8.98
   3 -10  -3   95.51    8.90
  -3  10  -3   83.13    7.50
   3 -10  -4   23.68    4.92
   3 -10  -4   27.58    4.73
  -3  10  -4   24.15    4.47
   3 -10  -5  180.39   12.79
   3 -10  -5  187.96   11.92
  -3  10  -5  198.22   11.26
   3 -10  -6   42.74    6.24
  -3  10  -6   51.85    6.06
   3 -10  -6   56.15    6.58
   3 -10  -7    6.16    2.65
   3 -10  -7    5.71    2.34
  -3  10  -7   10.83    2.91
   3 -10  -8   43.83    6.16
  -3  10  -8   45.77    5.34
   3 -10  -9    5.04    2.32
  -3  10  -9   10.04    2.75
   3 -10 -10   27.98    4.95
  -3  10 -10   38.81    4.72
   3 -10 -11    5.17    2.46
  -3  10 -11    7.94    2.43
   3 -10 -12    1.56    1.47
  -3  10 -12    4.91    1.85
   3 -10 -13   76.60    6.63
  -3  10 -13   89.68    6.12
   3 -10 -14   24.29    3.82
   3 -10 -14   32.36    4.02
  -3  10 -14   34.35    3.66
   3 -10 -15    9.38    2.30
   3 -10 -15    9.82    2.38
  -3  10 -15   11.08    1.98
  -3  10 -15   12.90    2.39
   3 -10 -16    8.51    1.77
   3 -10 -16    4.09    1.42
  -3  10 -16    5.55    1.41
  -3  10 -16    7.36    1.68
   3 -10 -17    0.48    0.66
  -3  10 -17    2.96    0.93
   3 -11  15   36.08    3.94
   3  11 -15   28.11    3.35
   3 -11  14   37.94    4.28
   3  11 -14   43.00    4.58
   3 -11  13   20.58    3.48
   3  11 -13   21.66    3.91
   3 -11  12   86.85    7.12
   3  11 -12  105.06    7.91
  -3  11  11   20.89    3.14
   3 -11  11   25.78    4.14
   3  11 -11   28.32    4.79
   3 -11  10   95.08    7.94
   3 -11  10   90.61    6.93
  -3  11  10   93.64    6.62
   3 -11   9    6.00    2.21
  -3  11   9    4.70    1.55
   3  11  -9    7.86    2.75
   3 -11   9    4.10    2.11
   3 -11   8   17.49    3.66
  -3  11   8   21.81    3.41
   3 -11   8   19.04    3.78
   3 -11   7   23.02    4.36
   3 -11   7   19.91    3.94
  -3  11   7   22.23    3.54
   3  11  -7   31.34    5.33
   3 -11   6    3.51    2.09
  -3  11   6    1.83    1.31
   3  11  -6    2.37    1.60
   3 -11   5   75.38    7.80
  -3  11   5   86.64    6.84
   3  11  -5   97.94    9.11
   3 -11   4   22.77    4.56
  -3  11   4   22.57    3.81
   3  11  -4   25.39    4.96
   3 -11   3   51.30    6.72
  -3  11   3   55.38    5.73
   3  11  -3   59.62    7.22
   3 -11   2   53.70    7.01
  -3  11   2   64.20    6.46
   3  11  -2   60.09    7.38
   3 -11   1   87.31    8.78
  -3  11   1   83.20    7.16
   3  11  -1   83.21    8.78
   3 -11   0   32.29    5.71
  -3  11   0   34.32    4.97
   3 -11  -1   84.60    9.00
   3 -11  -1   83.34    8.23
  -3  11  -1   86.91    7.48
   3 -11  -2   66.68    7.92
   3 -11  -2   58.99    6.73
  -3  11  -2   65.05    6.56
   3 -11  -3   51.04    6.21
   3 -11  -3   57.99    7.25
  -3  11  -3   56.84    6.25
   3 -11  -4   25.11    5.22
   3 -11  -4   24.78    4.06
  -3  11  -4   24.50    4.14
   3 -11  -5   82.54    7.41
   3 -11  -5   59.52    7.66
  -3  11  -5   80.20    7.00
   3 -11  -6    1.74    2.17
  -3  11  -6    4.10    1.78
   3 -11  -7   18.78    4.68
  -3  11  -7   25.46    4.00
   3 -11  -8   16.12    4.05
  -3  11  -8   20.92    3.74
   3 -11  -9    4.75    2.25
  -3  11  -9    7.47    2.25
   3 -11 -10   84.02    7.46
  -3  11 -10  102.19    6.64
   3 -11 -11   24.09    3.90
  -3  11 -11   27.68    3.56
   3 -11 -12   76.22    6.56
  -3  11 -12   89.31    5.63
  -3  11 -12   87.09    5.40
   3 -11 -13   21.55    3.10
   3 -11 -13   15.83    2.96
  -3  11 -13   19.78    2.62
  -3  11 -13   17.79    2.43
   3 -11 -14   30.61    3.76
  -3  11 -14   39.72    3.18
   3 -11 -14   41.30    3.87
  -3  11 -14   37.12    3.00
  -3  11 -14   45.17    3.53
   3 -11 -15   26.47    2.98
  -3  11 -15   33.54    2.87
   3  12 -13   12.55    2.59
   3  12 -12   38.46    4.62
   3 -12  11    9.49    2.11
   3  12 -11   11.78    3.01
   3 -12  10   35.53    3.81
  -3  12  10   43.51    4.09
   3 -12   9   45.55    4.57
  -3  12   9   54.21    4.63
   3 -12   8    3.95    1.84
  -3  12   8    2.16    1.44
   3  12  -8    3.46    1.70
   3 -12   7   70.75    6.55
  -3  12   7   75.60    5.80
   3  12  -7   89.99    8.19
   3 -12   6   13.06    3.15
  -3  12   6   12.70    2.58
   3  12  -6   13.01    3.36
   3 -12   5   16.05    3.47
  -3  12   5   17.08    3.02
   3  12  -5   17.55    3.81
   3 -12   4    7.34    2.54
  -3  12   4   10.79    2.95
   3  12  -4    2.89    2.20
   3 -12   3    8.98    2.75
  -3  12   3    7.93    2.25
   3  12  -3    9.04    3.17
   3 -12   2   -1.11    1.90
  -3  12   2    0.31    1.48
   3 -12   1   17.69    3.64
   3 -12   1   15.82    3.82
  -3  12   1   17.37    3.64
   3 -12   0   68.63    6.86
   3 -12   0   67.91    7.38
  -3  12   0   76.23    6.59
   3 -12  -1   15.90    4.30
   3 -12  -1   16.42    3.23
  -3  12  -1   19.48    3.68
   3 -12  -2    1.91    2.06
   3 -12  -2    2.82    1.96
  -3  12  -2    0.38    1.50
   3 -12  -3   10.64    3.30
  -3  12  -3    9.51    2.60
   3 -12  -3   11.07    2.77
   3 -12  -4    4.42    2.35
  -3  12  -4    6.25    2.13
   3 -12  -5   11.69    3.48
  -3  12  -5   17.43    3.16
   3 -12  -6    8.68    2.85
  -3  12  -6   12.87    2.80
   3 -12  -7   69.16    6.71
  -3  12  -7   82.83    6.02
   3 -12  -8    0.29    1.52
  -3  12  -8    4.17    1.57
   3 -12  -9   46.09    5.25
  -3  12  -9   50.30    4.38
   3 -12 -10   30.80    4.15
  -3  12 -10   51.49    4.17
   3 -12 -11    7.41    2.15
  -3  12 -11   13.37    2.10
  -3  12 -12   38.47    3.23
   3 -12 -12   39.00    3.69
  -3  12 -13    9.32    1.34
   3 -12 -13    9.71    1.92
   3  13  -9   10.07    2.46
   3 -13   8   36.24    3.69
  -3  13   8   49.16    4.02
   3  13  -8   42.10    4.90
   3 -13   7    5.85    1.75
  -3  13   7    7.47    1.76
   3 -13   6   21.64    3.38
  -3  13   6   28.76    3.26
   3 -13   5    3.00    1.81
   3 -13   5    7.90    2.29
  -3  13   5    5.35    1.62
   3 -13   4   26.31    3.96
   3 -13   4   30.82    4.05
  -3  13   4   30.32    3.60
   3 -13   3    1.64    1.46
   3 -13   3    4.26    1.94
  -3  13   3    4.96    1.58
   3 -13   2    4.22    2.03
   3 -13   2    6.93    2.24
  -3  13   2    8.55    2.22
  -3  13   1   18.96    2.60
   3 -13   1   18.52    3.58
   3 -13   1   19.35    3.23
  -3  13   1   20.12    3.37
  -3  13   0   29.37    3.45
   3 -13   0   24.66    4.14
  -3  13   0   26.11    3.73
   3 -13   0   24.88    3.44
   3 -13  -1   18.90    3.06
  -3  13  -1   23.98    3.24
   3 -13  -1   18.52    3.67
  -3  13  -1   19.83    3.19
   3 -13  -2    5.75    2.11
  -3  13  -2    5.15    1.86
   3 -13  -3    2.38    1.55
  -3  13  -3    3.82    1.79
   3 -13  -4   18.72    3.51
  -3  13  -4   28.31    3.51
   3 -13  -5    2.56    1.73
  -3  13  -5    5.84    1.81
   3 -13  -6   20.62    3.55
  -3  13  -6   28.07    3.28
  -3  13  -7    5.84    1.54
   3 -13  -7    2.97    1.46
  -3  13  -7    7.88    1.73
  -3  13  -8   53.25    4.17
  -3  13  -8   42.47    3.42
  -3  13  -9    9.76    1.73
   3 -13  -9    4.77    1.49
  -3  13  -9    6.90    1.47
   3 -13 -10   37.04    3.50
  -3  13 -10   60.46    3.82
  -3  14   6    9.60    1.79
  -3  14   5    6.39    1.64
  -3  14   4   57.69    4.14
  -3  14   3    6.93    1.58
  -3  14   2    5.55    1.66
   3 -14   1    0.82    1.15
  -3  14   1    7.42    1.87
   3 -14   0    8.87    2.13
  -3  14   0   17.37    2.40
   3 -14  -1    4.07    1.50
  -3  14  -1    9.91    1.93
  -3  14  -2    4.40    1.25
   3 -14  -2    1.28    1.03
  -3  14  -2    5.29    1.57
  -3  14  -3    4.13    1.28
   3 -14  -3    2.19    1.74
  -3  14  -3    4.86    1.33
  -3  14  -4   64.69    4.02
  -3  14  -4   50.14    3.53
  -3  14  -5    4.66    1.17
   3 -14  -5    4.31    1.40
  -3  14  -6   12.55    1.76
   3 -14  -6    3.19    1.16
   4   0   0  149.34   18.29
   4   0   0  158.75    9.52
   4   0  -1   56.56   11.24
   4   0   1   52.44   11.17
   4   0  -1   71.19    7.67
   4   0  -1   66.77    6.22
   4   0   1   69.48    6.43
   4   0  -2   23.36    7.47
   4   0  -2   39.49    5.68
   4   0  -2   35.27    4.59
   4   0   2   34.74    4.61
   4   0  -3  367.80   28.82
   4   0  -3  451.18   19.73
   4   0   3  392.52   17.75
   4   0   3  442.80   27.94
   4   0   3  363.86   30.25
   4   0  -3  470.30   16.35
   4   0   3  408.30   16.05
   4   0  -4   76.10   13.01
   4   0  -4   68.57    6.67
   4   0   4   78.78   13.70
   4   0   4   72.96    7.91
   4   0   4   87.16   12.68
   4   0  -4   87.05    6.90
   4   0   4   69.55    6.74
   4   0  -5   16.43    3.11
   4   0   5   15.25    5.44
   4   0  -5   10.34    5.30
   4   0   5   14.31    6.35
   4   0  -5   14.90    4.02
   4   0   5   18.77    4.20
   4   0  -6   11.48    2.54
   4   0   6    5.11    3.49
   4   0  -6    8.96    2.15
   4   0   6   14.04    7.37
   4   0  -6    7.98    2.61
   4   0   6    7.96    3.10
   4   0   6   14.02    6.77
   4   0  -7    2.43    1.76
   4   0   7   -3.10    3.90
   4   0  -7    0.01    1.84
   4   0   7    2.86    4.74
   4   0   7    0.16    3.60
   4   0  -7    0.68    1.68
   4   0   7    2.26    2.17
   4   0   8   45.98   10.28
   4   0   8   45.20   10.39
   4   0  -8   46.22    5.57
   4   0  -8   44.48    6.19
   4   0   8   42.33    6.37
   4   0  -8   55.09    5.25
   4   0  -9   25.23    3.70
   4   0   9   20.89    7.53
   4   0  -9   20.39    3.96
   4   0   9   18.54    4.27
   4   0   9   23.55    7.53
   4   0 -10  246.17   13.18
   4   0  10  232.53   22.68
   4   0  10  245.88   14.93
   4   0  10  262.57   27.32
   4   0 -10  272.39   11.56
   4   0 -11  815.84   24.10
   4   0  11  747.55   39.62
   4   0  11  815.05   48.97
   4   0 -11  797.47   20.22
   4   0 -12  168.34   11.11
   4   0  12  157.22   18.86
   4   0 -12  156.77    9.25
   4   0  13   17.66    6.63
   4   0 -13   19.87    4.16
   4   0 -13   17.86    3.91
   4   0 -14   81.24    7.90
   4   0 -14   93.41    8.51
   4   0  14   93.18   14.99
   4   0 -15   10.99    3.01
   4   0  15    4.36    5.74
   4   0 -15   11.42    3.32
   4   0 -16  100.57    8.19
   4   0  16   86.45   14.79
   4   0 -16   92.70    8.46
   4   0 -17   88.44    7.48
   4   0  17   96.44   15.20
   4   0 -17   86.04    7.98
   4   0 -18   12.29    2.72
   4   0  18    7.11    4.61
   4   0 -18   14.69    3.33
   4   0 -19   -0.05    1.05
   4   0  19   -1.44    4.52
   4   0 -19   -0.13    1.26
   4   0 -20   35.85    3.52
   4   0  20   31.68    8.51
   4   0 -20   37.77    4.52
   4   0  21   -2.38    2.78
   4   0 -21    0.30    1.04
   4   0  22    6.42    4.87
   4   0 -22    0.61    0.88
   4  -1  22   16.58    6.04
   4   1 -22   21.88    2.66
   4  -1  21   26.02    8.02
   4   1 -21   34.13    3.77
   4   1 -20   44.10    3.77
   4  -1  20   37.29    9.53
   4   1 -20   45.77    4.81
   4   1 -19   25.41    3.37
   4  -1  19   14.88    7.20
   4   1 -19   21.04    3.65
   4   1 -18   60.56    5.72
   4   1 -18   64.46    6.39
   4  -1  18   54.65   12.37
   4   1 -17   72.00    6.51
   4  -1  17   68.34   14.18
   4   1 -17   71.55    7.11
   4   1 -16   73.91    7.02
   4  -1  16   63.44   14.05
   4   1 -16   82.32    7.79
   4   1 -15   50.70    5.97
   4  -1  15   42.07   10.83
   4   1 -15   49.48    6.33
   4   1 -14  447.42   18.10
   4  -1  14  393.76   31.47
   4   1 -14  430.59   17.91
   4   1 -13  351.40   16.30
   4  -1  13  340.02   29.35
   4  -1  13  336.03   17.45
   4   1 -13  356.80   16.36
   4   1 -12   66.83    7.24
   4   1 -12   70.27    7.24
   4  -1  12   69.68   13.53
   4  -1  12   65.49    8.06
   4   1 -12   64.03    6.10
   4  -1  11   26.14    9.19
   4   1 -11   30.91    5.03
   4   1 -11   28.09    4.84
   4  -1  11   39.02   10.57
   4  -1  11   30.81    5.97
   4   1 -11   30.98    4.24
   4   1 -10  549.53   20.53
   4   1 -10  585.99   20.28
   4  -1  10  568.24   37.73
   4  -1  10  559.50   23.42
   4  -1  10  598.58   42.38
   4   1 -10  580.45   17.17
   4   1  -9  862.91   24.22
   4  -1   9  788.04   43.71
   4  -1   9  812.42   28.37
   4  -1   9  936.70   51.69
   4   1  -9  911.28   21.27
   4   1  -8  288.79   13.63
   4  -1   8  254.87   25.74
   4  -1   8  219.80   25.62
   4  -1   8  271.58   16.37
   4  -1   8  322.65   29.75
   4   1  -8  303.68   12.16
   4   1  -7  176.63   10.36
   4  -1   7  194.72   22.74
   4  -1   7  166.29   21.41
   4  -1   7  178.31   13.16
   4  -1   7  180.87   21.97
   4   1  -7  197.35    9.92
   4  -1   6   99.70    9.90
   4   1  -6   89.36    7.16
   4  -1   6  105.07   16.60
   4   1  -6   95.09    8.28
   4  -1   6   97.67   16.89
   4  -1   6   97.94   15.52
   4   1  -6  110.05    7.63
   4  -1   5  181.00   13.04
   4  -1   5  178.27   21.91
   4  -1   5  187.12   22.44
   4   1  -5  189.48   11.10
   4  -1   5  225.52   22.55
   4   1  -5  190.41   10.25
   4  -1   4   80.77    8.75
   4   1  -4   81.72    7.46
   4  -1   4   84.41   14.81
   4  -1   4   92.63   13.44
   4   1  -4   94.79    7.33
   4  -1   4   87.67    7.62
   4  -1   3   39.14   10.55
   4  -1   3   44.26    6.21
   4   1  -3   55.35    5.74
   4  -1   3   43.44    5.17
   4   1  -2   43.82    9.85
   4  -1   2   54.56   11.43
   4   1  -2   54.96    7.23
   4  -1   2   55.64    6.94
   4   1  -2   60.20    6.14
   4  -1   2   52.00    5.71
   4  -1   1   22.92    7.89
   4   1  -1   35.69    9.29
   4   1  -1   44.95    5.91
   4  -1   1   40.11    6.21
   4   1  -1   42.97    5.24
   4  -1   1   40.86    4.90
   4   1   0    0.82    1.20
   4  -1   0    2.50    2.60
   4   1   0   -1.84    3.90
   4  -1   0    0.71    1.34
   4  -1  -1   35.79    9.35
   4   1   1   32.59    8.24
   4  -1  -1   37.49    5.66
   4  -1  -1   42.46    4.76
   4   1   1   42.52    5.19
   4  -1  -2   50.81   11.44
   4   1   2   35.68    9.41
   4  -1  -2   57.96    7.28
   4  -1  -2   63.23    5.91
   4   1   2   52.65    5.69
   4   1   3   52.62    9.56
   4  -1  -3   35.55    9.64
   4   1   3   29.46    8.94
   4  -1  -3   51.35    6.93
   4  -1  -3   50.81    5.19
   4   1   3   47.65    5.58
   4  -1  -3   47.00    5.99
   4  -1  -4   82.80   13.97
   4  -1  -4   79.60    7.54
   4   1   4   72.81   13.33
   4  -1  -4  106.85    9.72
   4   1   4   77.82    7.98
   4   1   4   84.74   12.82
   4  -1  -4   87.47    6.78
   4   1   4   87.27    7.51
   4  -1  -5  162.25   19.71
   4  -1  -5  173.68   10.45
   4  -1  -5  183.37   11.51
   4   1   5  138.45   18.65
   4   1   5  192.75   12.39
   4   1   5  210.59   21.30
   4  -1  -5  200.43   10.05
   4   1   5  184.67   11.27
   4  -1  -6   99.33   15.86
   4  -1  -6   97.80    7.75
   4  -1  -6   93.05    8.16
   4   1   6  100.12    9.38
   4   1   6   71.91   14.07
   4   1   6   96.71   14.92
   4  -1  -6  109.56    7.36
   4  -1  -7  153.71   19.80
   4  -1  -7  177.69   10.89
   4   1   7  173.36   17.96
   4  -1  -7  177.58   11.35
   4   1   7  186.57   21.20
   4  -1  -7  193.62    9.56
   4  -1  -8  226.62   24.31
   4  -1  -8  269.87   13.59
   4   1   8  267.04   22.01
   4  -1  -8  285.00   14.57
   4   1   8  296.42   27.40
   4  -1  -8  311.64   12.02
   4  -1  -9  808.03   23.62
   4   1   9  834.23   39.76
   4  -1  -9  860.03   25.65
   4   1   9  877.46   48.47
   4  -1  -9  905.48   20.67
   4  -1 -10  544.35   19.53
   4   1  10  554.34   32.36
   4   1  10  566.65   39.77
   4  -1 -10  587.27   16.81
   4  -1 -11   29.04    4.68
   4   1  11   28.35    8.16
   4  -1 -11   33.96    4.47
   4  -1 -12   61.56    6.73
   4   1  12   68.35   12.23
   4  -1 -12   54.23    5.57
   4  -1 -13  378.82   16.70
   4   1  13  389.78   28.84
   4  -1 -14  472.14   18.78
   4   1  14  465.37   30.95
   4  -1 -15   48.66    6.09
   4  -1 -15   55.24    6.25
   4   1  15   49.22   10.71
   4   1  16   75.90   13.38
   4  -1 -16   76.13    7.24
   4  -1 -16   84.36    7.93
   4  -1 -17   79.72    7.07
   4   1  17   64.58   12.33
   4  -1 -17   74.14    7.60
   4  -1 -18   68.26    6.16
   4   1  18   67.85   12.60
   4  -1 -18   61.51    6.65
   4  -1 -19   22.16    3.25
   4   1  19   11.92    5.03
   4  -1 -19   22.13    3.97
   4  -1 -20   40.45    4.84
   4   1  20   38.29    8.98
   4   1  21   22.84    6.53
   4  -1 -21   31.42    3.70
   4   1  22   11.70    1.95
   4   1  22   19.25    5.68
   4  -1 -22   24.76    2.85
   4  -2  22    2.13    3.00
   4   2 -22    4.99    1.28
   4  -2  21   62.32   11.45
   4   2 -21   80.36    5.43
   4   2 -20   24.54    2.71
   4  -2  20   18.78    7.57
   4   2 -20   22.39    3.28
   4   2 -19    5.00    1.61
   4  -2  19    7.12    5.56
   4   2 -19    4.52    1.64
   4   2 -18   11.27    2.42
   4  -2  18   12.19    7.24
   4   2 -18   14.44    2.98
   4   2 -17   46.82    5.17
   4  -2  17   37.44   11.51
   4   2 -17   44.68    5.43
   4   2 -16   22.75    3.84
   4  -2  16   19.16   10.30
   4  -2  16   18.31    3.87
   4   2 -16   26.18    4.34
   4   2 -15   57.57    6.22
   4  -2  15   55.45   14.08
   4  -2  15   49.61    6.48
   4   2 -15   58.63    6.35
   4   2 -14   59.19    6.56
   4  -2  14   42.54   11.14
   4  -2  14   54.90    7.32
   4   2 -14   65.32    6.93
   4   2 -13  422.82   17.55
   4  -2  13  373.34   32.31
   4  -2  13  388.32   19.12
   4   2 -13  425.51   17.43
   4   2 -12  338.89   16.09
   4  -2  12  305.44   29.60
   4  -2  12  325.33   18.27
   4   2 -12  333.38   15.53
   4   2 -12  352.89   14.08
   4   2 -11  516.67   19.87
   4  -2  11  486.84   22.78
   4  -2  11  468.70   36.33
   4   2 -11  513.66   19.34
   4   2 -11  564.62   17.53
   4   2 -10  452.73   18.52
   4  -2  10  434.35   36.02
   4  -2  10  444.32   21.72
   4  -2  10  469.71   38.18
   4   2 -10  437.86   17.26
   4   2 -10  516.52   16.54
   4   2  -9  262.86   13.98
   4  -2   9  259.86   27.57
   4  -2   9  275.58   17.14
   4  -2   9  211.66   25.55
   4  -2   9  276.78   29.00
   4   2  -9  304.43   12.60
   4   2  -8    4.81    2.03
   4  -2   8    5.35    5.01
   4   2  -8    2.93    2.05
   4   2  -8    4.07    1.59
   4  -2   8    3.74    3.85
   4  -2   8   -0.30    5.14
   4  -2   8    5.37    3.03
   4   2  -7    2.77    1.57
   4  -2   7    3.17    3.93
   4   2  -7    1.95    1.88
   4   2  -7    4.81    2.46
   4  -2   7    4.94    5.70
   4  -2   7    5.72    5.50
   4  -2   7    3.07    1.77
   4   2  -6   88.84    7.82
   4  -2   6   88.72   17.36
   4  -2   6   93.05   16.57
   4  -2   6   97.40   10.21
   4  -2   6  104.08   16.75
   4   2  -6  104.88    7.89
   4   2  -5  246.95   12.67
   4  -2   5  242.71   27.41
   4  -2   5  256.74   15.94
   4  -2   5  276.15   25.83
   4  -2   5  276.61   26.96
   4   2  -5  290.14   12.97
   4   2  -4   27.80    4.27
   4  -2   4   21.84    3.89
   4  -2   4   28.67    8.17
   4   2  -4   25.10    3.92
   4  -2   4   29.72   10.24
   4  -2   4   26.78   10.34
   4  -2   4   24.41    4.72
   4   2  -3   22.13    3.60
   4  -2   3   16.49    3.46
   4   2  -3   17.07    3.28
   4  -2   3   20.22    7.82
   4  -2   3   18.18    6.62
   4  -2   3   18.92    4.50
   4  -2   2   27.15    4.21
   4  -2   2   29.04    8.15
   4  -2   2   30.58    5.54
   4   2  -2   33.02    4.66
   4  -2   1   49.12   11.29
   4  -2   1   34.26    5.83
   4   2  -1   42.13    5.38
   4  -2   1   38.41    4.82
   4  -2   0   30.74    4.14
   4  -2   0   24.80    8.73
   4  -2   0   30.20    5.28
   4   2   0   32.67    4.67
   4  -2  -1   40.28   10.15
   4  -2  -1   36.03    5.16
   4  -2  -1   38.26    6.08
   4  -2  -1   47.23    5.10
   4   2   1   41.89    5.42
   4   2   2   31.58    4.43
   4   2   2   26.77    6.68
   4  -2  -2   24.81    7.85
   4  -2  -2   24.65    4.52
   4  -2  -2   23.06    4.54
   4  -2  -2   34.51    4.43
   4  -2  -3   22.30    3.52
   4   2   3   19.90    3.62
   4   2   3   14.59    4.60
   4  -2  -3   16.41    6.74
   4   2   3    7.78    4.82
   4  -2  -3   21.81    4.46
   4  -2  -3   20.70    4.25
   4   2   4   22.66    4.17
   4   2   4   16.32    6.04
   4  -2  -4   17.61    6.86
   4   2   4   14.13    6.60
   4  -2  -4   24.55    4.49
   4  -2  -4   27.45    5.16
   4  -2  -4   29.30    4.16
   4  -2  -5  234.48   23.74
   4  -2  -5  256.74   13.74
   4  -2  -5  275.75   15.67
   4   2   5  278.29   24.40
   4  -2  -5  278.91   11.45
   4   2   5  245.52   13.16
   4  -2  -6   69.93   13.61
   4  -2  -6   85.34    7.63
   4  -2  -6   84.23    7.90
   4   2   6   92.46   14.71
   4  -2  -6  107.24    7.00
   4   2   6   84.03    7.90
   4  -2  -7    4.71    1.81
   4  -2  -7   -1.34    3.61
   4   2   7    1.09    2.54
   4  -2  -7    4.79    2.26
   4  -2  -7    5.43    2.20
   4  -2  -8    5.95    1.96
   4  -2  -8   11.66    6.43
   4   2   8    2.84    2.77
   4  -2  -8    6.01    2.71
   4  -2  -8    3.08    1.96
   4  -2  -9  231.20   25.73
   4  -2  -9  254.42   13.48
   4   2   9  249.29   20.37
   4  -2  -9  286.53   14.91
   4   2   9  250.29   25.73
   4  -2 -10  445.08   18.02
   4   2  10  477.89   29.13
   4  -2 -10  520.92   20.44
   4   2  10  468.22   35.70
   4  -2 -11  516.18   19.72
   4   2  11  546.48   30.70
   4  -2 -12  334.66   15.89
   4   2  12  349.47   25.34
   4  -2 -13  433.76   18.13
   4   2  13  425.76   27.89
   4  -2 -14   64.98    7.08
   4   2  14   74.62   12.31
   4   2  15   67.08   11.54
   4  -2 -15   60.45    6.82
   4  -2 -16   22.77    4.06
   4  -2 -16   31.54    4.93
   4   2  16   23.53    7.48
   4  -2 -17   41.17    5.17
   4  -2 -17   51.47    5.92
   4   2  17   36.10    9.00
   4  -2 -18   11.52    2.67
   4   2  18    9.51    5.28
   4  -2 -18   12.55    3.15
   4  -2 -19    5.18    1.80
   4   2  19    2.93    3.07
   4  -2 -19    2.69    1.54
   4   2  20   17.57    5.20
   4  -2 -20   21.38    3.53
   4   2  21   69.48   10.18
   4  -2 -21   82.59    5.73
   4   2  22    8.76    3.86
   4  -2 -22    4.28    1.19
   4  -3  21   68.48   11.28
   4   3 -21   88.91    5.24
   4  -3  20   25.41    7.71
   4   3 -20   27.41    3.25
   4   3 -19    1.42    1.11
   4  -3  19    2.45    4.20
   4   3 -19    1.62    1.19
   4   3 -18   16.31    2.80
   4  -3  18   10.35    7.46
   4  -3  18   10.90    2.53
   4   3 -18   18.78    3.25
   4   3 -17   54.77    5.35
   4  -3  17   46.31   12.41
   4  -3  17   39.68    5.25
   4   3 -17   53.92    5.60
   4   3 -16   59.20    5.97
   4  -3  16   48.30   13.13
   4  -3  16   41.99    5.82
   4   3 -16   53.61    5.90
   4   3 -15  174.67   10.56
   4  -3  15  132.57   21.34
   4  -3  15  149.37   11.43
   4   3 -15  182.86   10.92
   4  -3  14   21.02    4.80
   4   3 -14   25.66    4.34
   4  -3  14   36.31   14.04
   4   3 -14   26.00    4.29
   4   3 -13   36.34    5.24
   4  -3  13   28.48   11.85
   4  -3  13   29.14    5.64
   4   3 -13   35.31    5.12
   4   3 -12   68.99    7.20
   4  -3  12   58.11   14.75
   4  -3  12   62.85    8.35
   4   3 -12   71.47    7.09
   4   3 -12   73.41    6.85
   4   3 -11  254.79   13.85
   4  -3  11  221.13   27.73
   4  -3  11  249.08   16.69
   4   3 -11  240.03   12.53
   4   3 -11  265.20   12.44
   4   3 -10   11.70    2.75
   4  -3  10   -2.17    4.50
   4   3 -10    7.21    2.67
   4  -3  10    7.54    6.21
   4  -3  10    6.41    3.48
   4  -3   9   43.08   11.64
   4   3  -9   40.70    5.61
   4  -3   9   27.76    9.90
   4  -3   9   36.39   11.64
   4  -3   9   36.47    6.49
   4   3  -9   50.34    5.34
   4  -3   8   61.38   13.62
   4   3  -8   70.28    7.21
   4  -3   8   65.37   14.15
   4  -3   8   50.29   13.42
   4  -3   8   74.24    9.12
   4   3  -8   90.10    7.03
   4   3  -7  140.05    9.79
   4  -3   7  118.88   21.14
   4  -3   7  133.52   20.68
   4  -3   7  167.48   13.48
   4  -3   7  127.40   20.40
   4   3  -7  161.58    9.60
   4  -3   6   62.18   13.66
   4   3  -6   63.26    6.47
   4  -3   6   56.47   13.13
   4  -3   6   53.82   14.12
   4  -3   6   56.32    8.45
   4   3  -6   69.88    6.62
   4   3  -5   71.49    6.71
   4  -3   5   61.53   14.73
   4  -3   5   78.90   15.01
   4  -3   5   81.34    9.26
   4  -3   5   91.65   15.24
   4   3  -5   89.19    7.53
   4   3  -4    7.60    2.25
   4  -3   4    6.42    2.51
   4   3  -4    8.63    2.57
   4  -3   4    9.55    6.71
   4  -3   4    5.59    7.80
   4  -3   4    9.11    2.97
   4  -3   4    7.10    2.90
   4   3  -3  120.38    8.50
   4  -3   3  129.92   18.57
   4  -3   3   85.05   16.18
   4  -3   3  106.04    9.30
   4  -3   3  119.76   10.70
   4   3  -3  152.66    9.71
   4  -3   3  121.55    8.73
   4   3  -2    6.57    2.33
   4  -3   2    8.31    2.34
   4   3  -2    4.50    1.61
   4  -3   2    8.85    6.15
   4  -3   2    4.08    2.13
   4  -3   2    8.59    3.36
   4   3  -1   11.04    2.88
   4   3  -1   11.97    2.96
   4  -3   1   11.16    4.86
   4  -3   1    8.47    2.69
   4  -3   1   10.11    3.15
   4  -3   0  108.10   16.82
   4  -3   0  103.42    9.01
   4  -3   0  118.80   10.39
   4   3   0  121.73    9.38
   4   3   1   10.75    2.55
   4  -3  -1   14.08    6.70
   4  -3  -1   11.57    3.44
   4  -3  -1   11.18    3.60
   4   3   2   10.24    2.99
   4   3   2    4.69    3.34
   4  -3  -2    4.99    4.12
   4  -3  -2    5.51    2.14
   4  -3  -2    8.45    3.02
   4  -3  -3  119.75   17.44
   4  -3  -3  120.36   10.03
  -4   3  -3  123.20    7.95
   4  -3  -3  130.91   10.61
   4   3   3  114.61   15.04
   4   3   3  135.63    9.34
   4   3   4    7.25    2.61
   4  -3  -4    5.79    4.18
   4   3   4   10.95    5.65
   4  -3  -4   10.15    3.14
   4  -3  -4    7.91    3.01
   4  -3  -5   69.46   13.91
   4  -3  -5   75.74    8.31
   4  -3  -5   88.61    8.79
   4   3   5   88.41   13.75
   4   3   5   79.62    7.28
   4  -3  -6   67.00   13.40
   4   3   6   51.50   11.59
   4  -3  -6   56.82    7.16
   4   3   6   54.68    6.33
   4  -3  -7  127.51   19.02
   4  -3  -7  138.84   10.67
   4   3   7  146.39   19.51
   4   3   7  129.19    9.76
   4  -3  -8   51.20   13.43
   4   3   8   68.68   13.64
   4  -3  -8   70.01    7.66
   4   3   8   72.21    7.29
   4  -3  -9   22.94    8.45
   4   3   9   34.89    9.48
   4  -3  -9   40.35    5.75
   4  -3  -9   32.25    4.86
   4  -3 -10    8.19    2.79
   4  -3 -10    9.02    3.45
   4   3  10   14.08    5.58
   4  -3 -11  235.81   13.46
   4   3  11  262.35   20.64
   4  -3 -11  271.77   14.68
   4  -3 -12   64.00    7.06
   4   3  12   74.16   11.28
   4  -3 -13   28.20    4.80
   4   3  13   35.43    8.34
   4  -3 -14   27.16    4.64
   4   3  14   25.15    6.77
   4  -3 -15  194.08   11.91
   4   3  15  203.76   18.59
   4  -3 -16   60.93    6.58
   4   3  16   62.14   10.64
   4  -3 -17   49.16    5.59
   4  -3 -17   54.54    5.99
   4   3  17   46.43    9.11
   4  -3 -18   16.45    3.12
   4  -3 -18   19.14    3.57
   4   3  18   18.30    6.31
   4  -3 -18   13.03    3.31
   4   3  19   -0.48    1.22
   4  -3 -19    2.74    1.29
   4   3  19    0.75    3.00
   4  -3 -19    1.23    1.48
   4   3  20   14.81    2.48
   4   3  20   22.24    5.60
   4  -3 -20   27.02    3.61
   4   3  21   77.68    9.65
   4  -3 -21   83.08    5.51
   4  -3 -22   57.74    3.93
   4   4 -21   39.23    3.14
   4  -4  20    1.73    4.00
   4   4 -20    2.36    1.04
   4   4 -19   86.87    5.37
   4  -4  19   56.81   12.63
   4  -4  19   56.48    4.96
   4   4 -19   79.14    5.65
   4   4 -18    5.04    1.67
   4  -4  18    6.85    2.05
   4   4 -18    4.26    1.46
   4   4 -17   11.54    2.45
   4  -4  17    5.48    6.28
   4  -4  17    7.99    2.30
   4   4 -17   10.94    2.41
   4   4 -16   34.84    4.34
   4  -4  16   25.03   10.06
   4  -4  16   32.63    5.30
   4   4 -16   37.59    4.54
   4   4 -15   19.61    3.40
   4  -4  15   23.29    9.82
   4  -4  15   14.45    3.62
   4   4 -15   21.93    3.54
   4   4 -14  143.48    9.65
   4  -4  14  113.02   21.71
   4  -4  14  131.29   11.23
   4   4 -14  146.32    9.51
   4   4 -13    3.50    1.83
   4  -4  13    8.47   11.53
   4  -4  13    2.15    2.51
   4   4 -13    4.14    1.95
   4   4 -12   17.23    3.70
   4  -4  12   14.67    8.17
   4  -4  12   19.48    5.05
   4   4 -12   17.37    3.34
   4   4 -11  385.92   16.73
   4  -4  11  392.69   20.94
   4   4 -11  390.51   15.65
   4   4 -10  409.38   17.24
   4  -4  10  359.50   37.33
   4  -4  10  396.95   21.46
   4   4 -10  461.16   16.55
   4   4  -9   59.60    6.63
   4  -4   9   38.58   12.30
   4  -4   9   55.39    8.05
   4   4  -9   62.44    7.25
   4   4  -9   66.34    6.23
   4   4  -8  153.35   10.46
   4  -4   8  110.73   20.80
   4  -4   8  113.81   19.18
   4  -4   8  156.95   13.42
   4   4  -8  167.94   11.92
   4   4  -8  168.87   10.04
   4   4  -7  202.92   11.69
   4  -4   7  186.79   24.20
   4  -4   7  222.27   15.51
   4   4  -7  217.34   13.67
   4   4  -7  236.78   11.85
   4   4  -6  184.81   11.02
   4  -4   6  130.83   22.45
   4  -4   6  174.41   22.53
   4  -4   6  187.67   14.66
   4   4  -6  170.86   12.22
   4   4  -6  226.61   11.43
   4   4  -5   97.99    8.02
   4  -4   5   66.52   15.22
   4  -4   5   80.88   16.04
   4  -4   5  105.51   10.46
   4   4  -5   79.65    8.49
   4   4  -5  107.86    8.29
   4   4  -4    6.24    2.59
   4   4  -4    7.86    2.15
   4  -4   4    2.69    3.97
   4  -4   4    0.93    5.26
   4  -4   4   13.12    4.16
   4   4  -3  149.56    9.45
   4  -4   3  141.46   19.72
   4  -4   3  164.83   12.69
   4   4  -3  180.27   10.57
   4   4  -2    5.18    2.14
   4   4  -2    3.78    1.98
   4  -4   2    0.44    4.16
   4  -4   2    3.61    2.45
   4  -4   2    6.07    2.42
   4   4  -1   77.87    6.60
   4  -4   1   60.86   12.58
   4  -4   1   69.24    7.66
   4  -4   1   77.08    8.56
   4   4  -1   90.59    8.02
   4  -4   0   82.68   14.94
   4  -4   0   82.25    8.58
   4  -4   0   94.01    9.39
   4   4   0   96.67    7.94
   4  -4  -1   67.49   13.39
   4  -4  -1   69.14    7.94
  -4   4  -1   71.53    5.94
   4  -4  -1   73.85    8.32
   4   4   1   82.16    7.50
   4   4   2    3.09    2.03
   4  -4  -2    4.60    2.89
   4   4   2    4.73    3.76
   4  -4  -2    3.82    2.61
  -4   4  -2    2.12    1.19
   4  -4  -2    2.95    2.02
   4  -4  -3  136.03   19.25
   4  -4  -3  139.23   10.92
  -4   4  -3  146.22    8.82
   4  -4  -3  150.58   11.28
   4   4   3  150.41   17.15
   4   4   3  168.61   10.44
   4   4   4    7.53    2.52
   4  -4  -4    4.84    3.59
   4   4   4    5.66    4.19
  -4   4  -4    5.74    2.17
   4  -4  -4    8.17    2.78
   4  -4  -5   73.20   14.35
  -4   4  -5   97.07    7.67
   4  -4  -5   95.21    9.17
   4  -4  -5   97.62    9.00
   4   4   5   94.43   15.13
   4   4   5  100.76    8.20
   4  -4  -6  156.74   21.65
   4  -4  -6  189.53   12.48
   4   4   6  165.95   20.84
   4   4   6  166.63   10.77
   4  -4  -7  174.38   23.11
   4  -4  -7  218.05   13.34
   4   4   7  202.77   23.18
   4   4   7  199.98   11.86
   4  -4  -8  117.41   20.42
   4  -4  -8  157.53   11.70
   4   4   8  147.64   19.85
   4   4   8  138.61   10.06
   4  -4  -9   54.20    6.69
   4   4   9   54.97    6.32
   4  -4 -10  404.03   17.86
   4  -4 -10  432.14   18.57
   4   4  10  380.57   16.73
   4  -4 -11  368.62   17.00
   4   4  11  351.18   16.00
   4  -4 -12   21.14    4.38
   4   4  12   14.76    3.35
   4  -4 -12   15.61    3.58
   4   4  12   21.23    6.13
   4   4  13    1.58    1.39
   4  -4 -13    3.32    2.83
   4   4  13    6.47    4.10
   4  -4 -14  149.02   10.62
   4   4  14  146.19   14.88
   4   4  14  111.59    9.03
   4   4  15   13.74    3.09
   4  -4 -15   19.43    3.83
   4   4  15   24.45    6.58
   4   4  16   25.87    4.17
   4  -4 -16   33.14    4.63
   4   4  16   30.44    6.97
   4   4  17    6.65    2.13
   4   4  17   14.21    4.97
   4  -4 -17    9.88    2.58
   4   4  18    2.19    1.26
   4  -4 -18    3.47    1.52
   4  -4 -18    4.65    1.76
   4   4  18    1.90    2.68
   4  -4 -19   74.90    5.16
   4   4  19   75.28    9.64
   4  -4 -19   71.88    6.18
   4   4  20    1.77    1.87
  -4   4 -20    1.41    1.06
   4  -4 -20    2.11    1.14
   4   4  21   25.57    5.22
  -4   4 -21   15.87    2.07
   4  -4 -21   26.73    2.97
   4   5 -20   18.06    2.16
   4   5 -19  106.08    5.55
   4   5 -19  106.47    5.82
   4   5 -18   36.09    3.60
   4  -5  18   22.89    7.90
   4  -5  18   32.93    4.31
   4   5 -18   35.19    3.69
   4   5 -17    5.65    1.85
   4  -5  17    7.03    7.28
   4  -5  17    7.04    2.17
   4   5 -17    7.21    2.03
   4   5 -16    4.30    1.60
   4  -5  16    2.89    5.71
   4  -5  16    6.04    2.57
   4   5 -16    3.15    1.39
   4   5 -15   81.72    6.67
   4  -5  15   70.71    7.95
   4   5 -15   83.94    6.54
   4   5 -14   37.71    4.64
   4  -5  14   27.79   12.31
   4  -5  14   44.18    7.58
   4   5 -14   42.05    4.77
   4   5 -13   23.07    4.03
   4  -5  13   11.51    7.89
   4  -5  13   23.61    5.03
   4   5 -12   46.49    5.50
   4  -5  12   40.30    6.92
   4   5 -11   12.99    3.19
   4  -5  11   12.27    8.02
   4  -5  11   14.65    4.51
   4   5 -11   17.75    4.15
   4   5 -11   16.97    3.45
   4   5 -10   16.07    3.52
   4  -5  10    9.35    8.35
   4  -5  10   18.28    4.91
   4   5 -10   19.18    4.31
   4   5 -10   14.69    3.40
   4   5  -9   13.22    3.05
   4   5  -9   10.20    2.72
   4  -5   9    3.83    7.07
   4  -5   9   13.94    4.67
   4   5  -9   15.59    4.27
   4   5  -8  167.74   10.71
   4  -5   8  165.78   13.99
   4   5  -8  189.90   12.96
   4   5  -8  193.40   10.75
   4   5  -7  109.61    8.54
   4  -5   7   94.68   17.36
   4  -5   7  106.13   11.09
   4   5  -7  114.19   10.34
   4   5  -7  117.36    8.28
   4   5  -6   75.10    7.00
   4  -5   6   59.88   13.78
   4  -5   6   73.16    9.00
   4   5  -6   72.68    7.98
   4   5  -6   92.25    7.39
   4   5  -5    4.68    2.26
   4   5  -5   -0.89    1.76
   4  -5   5    5.52    4.40
   4  -5   5    1.97    1.70
   4   5  -5    2.07    2.42
   4   5  -4   85.80    7.28
   4  -5   4   72.42   14.99
   4  -5   4   79.43    9.40
   4   5  -4   64.06    7.50
   4   5  -4   99.69    7.76
   4   5  -3  361.53   14.60
  -4   5   3  363.27   36.33
   4  -5   3  316.30   30.28
   4  -5   3  359.92   18.86
   4   5  -3  398.58   15.31
   4   5  -2  107.18    7.93
  -4   5   2   92.85   18.12
   4  -5   2  110.04   17.94
  -4   5   2  103.16    7.16
   4  -5   2  108.30   10.34
   4   5  -2  108.17    8.60
   4   5  -1  353.96   14.12
   4  -5   1  350.79   17.78
  -4   5   1  330.75   32.84
   4  -5   1  342.59   31.15
  -4   5   1  346.65   13.08
   4  -5   1  369.80   18.52
   4   5  -1  410.46   16.05
   4  -5   0   67.62   13.66
   4  -5   0   63.11    7.83
  -4   5   0   71.64   15.29
  -4   5   0   68.65    5.91
   4  -5   0   73.72    8.28
   4   5   0   80.92    7.36
   4  -5  -1  305.34   30.22
   4  -5  -1  367.72   17.84
  -4   5  -1  345.67   32.73
  -4   5  -1  345.00   13.27
   4  -5  -1  361.76   17.78
   4  -5  -2   96.61   16.97
   4  -5  -2  102.62    9.78
  -4   5  -2  100.59    7.40
   4  -5  -2  101.23    9.64
   4   5   2  116.42    8.87
   4   5   2  100.25   14.30
   4  -5  -3  304.92   29.75
   4  -5  -3  339.82   17.53
  -4   5  -3  342.96   13.81
   4  -5  -3  353.70   17.19
   4   5   3  336.97   26.97
   4   5   3  332.11   14.93
   4  -5  -4   77.18    8.24
   4  -5  -4   75.72   15.04
   4   5   4   75.66   12.92
  -4   5  -4   76.75    6.77
   4  -5  -4   82.95    8.40
   4   5   4   89.84    7.68
   4   5   5    2.59    2.21
   4  -5  -5    5.14    3.96
   4   5   5    2.41    3.29
   4  -5  -5    0.42    1.81
  -4   5  -5   -0.57    1.77
   4  -5  -5    1.48    1.84
   4  -5  -6   57.31   14.10
   4  -5  -6   80.27    8.48
  -4   5  -6   81.93    7.37
   4   5   6   69.68   14.02
   4   5   6   66.32    7.01
   4  -5  -7  100.13   18.37
   4  -5  -7  108.77    9.79
  -4   5  -7  107.52    8.68
   4   5   7  104.95   17.30
   4   5   7   99.66    8.36
   4  -5  -8  182.74   12.14
  -4   5  -8  180.38   11.25
   4   5   8  172.07   10.79
   4   5   9    7.98    2.70
   4  -5  -9    9.35    2.79
   4   5  10   10.61    3.24
   4  -5 -10   17.73    4.07
   4   5  11   13.28    3.34
   4  -5 -11   16.78    4.03
   4  -5 -11   15.48    3.61
   4  -5 -12   39.78    5.95
   4   5  12   35.09    4.93
   4   5  13   19.26    3.54
   4  -5 -13   23.72    4.39
   4   5  13   27.56    6.33
   4  -5 -14   41.13    5.52
   4   5  14   49.94    8.25
   4   5  14   29.67    4.38
   4  -5 -15   87.47    7.79
   4   5  15   93.92   10.52
   4  -5 -16    4.34    1.51
   4   5  16    3.04    2.80
   4  -5 -17    5.85    1.82
  -4   5 -17    1.22    1.15
   4  -5 -18   30.98    3.62
   4  -5 -18   36.82    4.15
   4   5  18   36.35    6.20
  -4   5 -18   24.22    3.39
   4  -5 -19   84.70    5.02
   4  -5 -19   80.86    6.04
   4   5  20   15.21    3.86
  -4   5 -20   10.25    1.85
   4  -5 -20   12.19    2.25
   4  -6  19    2.58    1.30
   4   6 -18   54.20    4.13
   4   6 -18   61.16    4.30
   4   6 -17    6.28    1.61
   4  -6  17    3.20    1.87
   4   6 -17    4.65    1.45
   4   6 -16   55.14    4.90
   4  -6  16   45.13    5.94
   4   6 -16   57.80    4.81
   4   6 -15   13.22    2.74
   4  -6  15   10.16    3.09
   4   6 -14   32.67    4.29
   4  -6  14   28.73    5.39
   4   6 -13   89.56    7.22
   4  -6  13   86.81    9.58
   4   6 -13   80.27    7.43
   4   6 -12    6.60    2.24
   4  -6  12    3.69    2.26
   4   6 -12    6.07    2.22
   4   6 -11   31.98    4.64
   4  -6  11   30.06    6.25
   4   6 -11   28.36    5.29
   4   6 -10  116.03    8.68
   4  -6  10  108.59   11.49
   4   6 -10  127.95   10.64
   4   6 -10  123.97    8.72
   4   6  -9   29.02    4.58
   4  -6   9   25.69    5.82
   4   6  -9   28.64    5.36
   4   6  -9   25.75    4.39
   4   6  -8   44.24    5.36
   4  -6   8   55.15    8.03
   4   6  -8   47.34    6.70
   4   6  -8   51.58    5.51
   4   6  -7   75.16    6.98
   4  -6   7   80.46    9.52
   4   6  -7   77.09    8.80
   4   6  -7   82.88    6.90
   4   6  -6    5.62    2.24
   4   6  -6    4.75    1.95
   4  -6   6    6.13    2.82
   4   6  -6    8.97    3.18
   4   6  -5   36.05    4.72
   4  -6   5   46.57    7.00
   4   6  -5   36.72    5.80
   4   6  -5   42.64    4.93
  -4   6   4  390.51   42.02
   4   6  -4  378.62   15.09
   4  -6   4  345.94   32.31
  -4   6   4  370.86   13.85
   4  -6   4  399.93   20.11
   4   6  -4  407.72   14.75
  -4   6   3   25.80   11.90
   4   6  -3   49.09    5.50
   4  -6   3   52.79   13.21
  -4   6   3   47.18    5.04
   4  -6   3   52.79    7.30
   4   6  -3   33.75    6.10
   4   6  -3   54.60    5.78
   4   6  -2   74.58    6.59
   4  -6   2   67.23   14.20
  -4   6   2   69.06   16.35
  -4   6   2   72.70    6.10
   4  -6   2   75.95    8.87
   4   6  -2   76.72    6.66
   4   6  -1  420.61   15.39
  -4   6   1  410.95   37.68
   4  -6   1  368.71   33.09
   4  -6   1  402.59   19.33
  -4   6   1  403.68   14.51
   4  -6   1  412.18   20.08
   4   6  -1  445.34   15.88
   4   6   0  123.64    8.12
   4  -6   0   86.89   16.71
   4  -6   0  118.64   10.68
  -4   6   0  117.64    7.95
  -4   6   0  125.13   20.16
   4  -6   0  118.28   10.73
   4   6   0  131.35    8.89
   4  -6  -1  372.66   33.98
   4  -6  -1  404.96   19.13
  -4   6  -1  427.10   38.13
  -4   6  -1  398.36   14.61
   4  -6  -1  409.77   19.16
   4   6   1  414.91   16.20
   4  -6  -2   65.99   14.18
   4   6   2   58.85   11.37
   4  -6  -2   64.89    8.08
  -4   6  -2   73.68    6.45
   4  -6  -2   77.60    8.27
   4   6   2   63.59    6.62
   4  -6  -3   51.19    7.03
   4  -6  -3   35.63   11.31
   4   6   3   34.63    8.89
  -4   6  -3   48.41    5.20
   4  -6  -3   47.38    6.36
   4   6   3   52.11    5.69
   4  -6  -4  392.54   18.69
   4  -6  -4  377.19   34.68
  -4   6  -4  388.02   15.39
   4  -6  -4  366.19   17.24
   4   6   4  389.86   15.76
   4   6   4  337.14   28.37
  -4   6  -5   42.28    5.17
   4  -6  -5   35.11    5.52
   4  -6  -5   37.87    5.79
   4   6   5   36.68    5.16
   4   6   6    5.56    2.19
   4  -6  -6    6.64    3.10
  -4   6  -6    5.54    2.33
   4  -6  -7   79.74    8.23
  -4   6  -7   79.46    7.42
   4   6   7   70.81    7.00
   4  -6  -8   41.21    5.90
  -4   6  -8   44.03    5.79
   4   6   8   37.72    5.10
   4  -6  -9   27.05    4.69
  -4   6  -9   28.50    4.65
   4  -6 -10  115.89    9.23
  -4   6 -10  116.99    8.98
   4  -6 -11   32.06    5.13
  -4   6 -11   30.86    4.80
   4  -6 -12    1.88    1.98
   4  -6 -12    8.41    2.73
  -4   6 -12    5.93    2.34
   4  -6 -13   81.97    7.83
  -4   6 -13   96.21    7.89
   4  -6 -14   31.00    4.73
  -4   6 -14   27.87    4.41
   4  -6 -15   11.44    3.02
  -4   6 -15    7.12    2.55
   4  -6 -16   50.74    5.18
   4   6  16   52.83    7.60
  -4   6 -16   43.72    4.71
   4  -6 -17    5.85    1.92
   4   6  17    4.26    2.22
  -4   6 -17    2.47    1.33
   4  -6 -18   43.21    3.91
   4  -6 -18   61.64    4.78
   4   6  18   56.04    7.26
  -4   6 -18   45.44    4.07
   4   6  19    2.76    1.72
  -4   6 -19    3.67    1.06
   4  -6 -19    2.48    1.25
   4  -6 -20   20.54    2.52
   4   7 -18   12.41    1.75
   4  -7  18   12.52    2.58
   4   7 -17   16.87    2.35
   4  -7  17   15.82    3.21
   4   7 -16   40.00    3.89
   4  -7  16   60.61    6.63
   4   7 -15   32.00    3.76
   4  -7  15   38.21    5.61
   4   7 -14   13.90    2.70
   4  -7  14   16.29    4.15
   4   7 -14   11.75    2.61
   4   7 -13    0.28    1.03
   4  -7  13    1.03    1.57
   4   7 -13    0.94    1.46
   4   7 -12   17.27    3.25
   4  -7  12   21.96    5.16
   4   7 -12   13.58    3.82
   4   7 -11   20.51    3.61
   4  -7  11   25.47    5.37
   4   7 -11   18.91    4.59
   4   7 -10   27.12    4.16
   4  -7  10   27.95    5.49
   4   7 -10   30.85    5.47
   4   7  -9    3.39    1.70
   4  -7   9    2.14    1.94
   4   7  -9    3.25    2.51
   4   7  -8   26.68    4.33
   4  -7   8   22.47    4.95
   4   7  -8   21.84    4.87
   4   7  -8   23.00    3.73
   4   7  -7  114.81    8.47
  -4   7   7  107.28    7.95
   4  -7   7  113.81   11.32
   4   7  -7  127.75   10.83
   4   7  -7  106.25    7.83
   4   7  -6   29.80    4.29
  -4   7   6   30.56    4.35
   4  -7   6   23.50    5.33
   4   7  -6   21.57    4.53
   4   7  -6   25.31    3.93
   4   7  -5   76.35    6.94
  -4   7   5   70.48    6.19
   4  -7   5   66.62    8.51
   4   7  -5   68.50    7.79
   4   7  -5   75.54    6.35
   4   7  -4  100.47    7.94
  -4   7   4   97.50    7.34
   4  -7   4  101.68   10.26
   4   7  -4   72.90    8.11
   4   7  -4  101.00    6.98
   4   7  -3  411.10   15.75
  -4   7   3  405.47   14.61
   4  -7   3  384.79   19.68
   4   7  -3  425.59   14.43
   4   7  -2  137.52    8.99
   4  -7   2  142.25   10.89
  -4   7   2  124.07    8.16
   4  -7   2  132.43   11.39
   4   7  -2  131.16    8.05
   4   7  -1  318.11   13.61
   4  -7   1  311.80   16.40
   4  -7   1  310.94   16.97
  -4   7   1  302.69   12.70
   4  -7   1  326.99   17.48
   4   7  -1  337.17   12.97
   4   7   0 1116.49   24.80
   4  -7   0 1067.61   31.31
  -4   7   0 1042.53   23.81
   4  -7   0 1147.72   32.20
   4   7   0 1102.18   23.52
   4  -7  -1  307.64   16.84
  -4   7  -1  300.52   12.94
   4  -7  -1  310.81   16.59
   4  -7  -2  131.11   11.16
  -4   7  -2  126.23    8.63
   4  -7  -2  128.85   10.48
   4  -7  -3  429.42   19.68
  -4   7  -3  409.08   15.69
   4  -7  -3  383.03   17.76
   4  -7  -4  100.91    9.60
  -4   7  -4  100.03    8.00
   4  -7  -5   83.79    8.61
  -4   7  -5   80.36    7.33
   4  -7  -6   19.91    4.60
  -4   7  -6   27.56    4.54
   4  -7  -7  116.38    9.71
  -4   7  -7  127.81    9.47
   4  -7  -8   23.94    4.41
  -4   7  -8   25.76    4.30
   4  -7  -9    2.25    1.89
  -4   7  -9    1.85    1.78
   4  -7 -10   23.07    4.16
  -4   7 -10   24.51    4.02
   4  -7 -11   19.70    3.86
  -4   7 -11   24.80    4.06
   4  -7 -12   17.97    4.94
   4  -7 -12   16.75    3.31
  -4   7 -12   18.91    3.52
   4  -7 -13    3.52    2.26
  -4   7 -13    0.79    1.42
   4  -7 -14   15.31    3.27
  -4   7 -14   13.73    3.11
   4  -7 -15   34.45    4.40
  -4   7 -15   34.68    4.08
   4  -7 -16   42.09    4.45
  -4   7 -16   39.12    4.05
   4  -7 -17   16.81    2.58
  -4   7 -17   14.93    2.40
   4  -7 -18   13.76    2.14
  -4   7 -18    9.95    1.71
   4  -7 -19   22.81    2.66
   4  -8  17    4.93    1.74
   4   8 -16    3.12    1.17
   4  -8  16    0.86    1.26
   4   8 -15    9.41    2.08
   4  -8  15    7.38    2.44
   4   8 -14    7.97    1.96
   4  -8  14    7.33    2.56
   4   8 -13   12.92    2.60
   4  -8  13   12.93    3.30
   4   8 -13   17.34    3.65
   4   8 -12   19.42    3.42
   4  -8  12   20.39    4.65
   4   8 -12   18.33    4.09
   4   8 -11    6.83    2.26
   4  -8  11    4.59    2.78
   4   8 -11    4.80    2.78
   4   8 -10    8.96    2.72
   4  -8  10   14.75    3.86
   4   8 -10   15.34    4.05
   4   8  -9   11.09    2.79
  -4   8   9    3.14    1.72
   4  -8   9    4.63    3.28
   4   8  -9    5.65    3.09
   4   8  -8    9.99    2.68
  -4   8   8   13.04    2.92
   4  -8   8   15.88    4.32
   4   8  -8   13.66    3.87
   4   8  -7   28.74    4.27
  -4   8   7   26.81    4.09
   4  -8   7   34.84    6.00
   4   8  -7   34.41    5.92
   4   8  -7   25.97    3.68
   4   8  -6  105.01    8.04
  -4   8   6   95.86    7.71
   4  -8   6  115.30   10.79
   4   8  -6  107.11    9.88
   4   8  -6  103.00    6.92
   4   8  -5   72.94    6.86
  -4   8   5   68.93    6.45
   4  -8   5   77.45    8.84
   4   8  -5   67.91    8.08
   4   8  -5   61.58    5.47
   4   8  -4   99.88    8.04
  -4   8   4  111.32    7.78
   4  -8   4  116.60   10.65
   4   8  -4   90.43    9.06
   4   8  -3   57.88    6.09
   4  -8   3   59.16    7.04
  -4   8   3   57.89    5.71
   4  -8   3   63.42    8.08
   4   8  -2  366.10   14.93
   4  -8   2  332.72   16.51
  -4   8   2  340.52   13.45
   4  -8   2  354.18   18.36
   4   8  -1   59.45    5.97
   4  -8   1   60.60    7.48
   4  -8   1   59.20    7.93
  -4   8   1   63.24    5.90
   4  -8   1   65.14    7.80
   4   8   0  472.97   16.39
   4  -8   0  481.82   21.03
  -4   8   0  453.75   15.88
   4  -8   0  468.68   20.38
   4  -8  -1   62.83    8.04
  -4   8  -1   59.66    5.97
   4  -8  -1   61.55    7.28
   4  -8  -2  373.60   18.40
  -4   8  -2  357.27   14.42
   4  -8  -3   63.45    7.51
  -4   8  -3   63.70    6.41
   4  -8  -4  123.21   10.31
  -4   8  -4  112.77    8.52
   4  -8  -5   85.73    8.64
  -4   8  -5   86.43    7.48
   4  -8  -6  106.52    9.45
  -4   8  -6  120.23    8.90
   4  -8  -7   33.32    5.11
  -4   8  -7   42.12    5.25
   4  -8  -8   11.29    2.99
  -4   8  -8   14.22    3.40
   4  -8  -9    6.97    2.38
  -4   8  -9    9.49    2.65
   4  -8 -10    9.24    2.67
  -4   8 -10    7.23    2.54
   4  -8 -11   15.42    3.08
  -4   8 -11    6.34    1.66
   4  -8 -12   21.30    4.02
  -4   8 -12   23.26    3.50
   4  -8 -13   14.59    3.07
  -4   8 -13   13.53    2.73
   4  -8 -14    4.85    2.02
  -4   8 -14    6.70    1.92
   4  -8 -15    7.41    2.15
  -4   8 -15    9.65    2.13
   4  -8 -16    1.96    1.45
  -4   8 -16    2.35    1.47
   4  -8 -17    8.18    1.64
  -4   8 -17    9.91    1.69
   4  -9  16   16.74    2.81
   4  -9  15   20.16    3.33
   4   9 -14   41.67    3.92
   4  -9  14   41.56    5.04
   4   9 -13    6.41    1.79
   4  -9  13    2.03    1.35
   4   9 -12   33.73    4.11
   4  -9  12   33.79    5.03
   4   9 -12   32.88    5.17
   4   9 -11   61.93    5.68
   4  -9  11   63.36    6.99
   4   9 -11   71.72    7.70
   4   9 -10    6.93    2.18
  -4   9  10    9.58    2.20
   4  -9  10    5.77    2.72
   4   9 -10    5.56    2.93
   4   9  -9    2.33    1.66
  -4   9   9    3.33    1.70
   4  -9   9    1.74    2.16
   4   9  -9    2.14    2.54
   4   9  -8   21.09    3.66
  -4   9   8   20.18    3.24
   4  -9   8   20.89    4.64
   4   9  -8   26.16    5.25
   4   9  -7   66.86    6.42
  -4   9   7   67.04    5.99
   4  -9   7   75.37    8.16
   4   9  -7   69.53    8.44
   4   9  -6    6.26    2.14
  -4   9   6   10.25    2.46
   4  -9   6    7.14    2.72
   4   9  -6    8.46    3.71
   4   9  -5   67.96    6.49
  -4   9   5   61.50    5.95
   4  -9   5   76.39    8.33
   4   9  -5   59.66    8.02
   4   9  -4   35.10    4.68
   4  -9   4   36.72    5.42
  -4   9   4   36.85    4.42
   4  -9   4   36.59    5.86
   4   9  -4   28.73    5.70
   4   9  -3   17.28    3.44
   4  -9   3   16.14    3.50
  -4   9   3   16.01    3.30
   4  -9   3   16.76    4.34
   4   9  -2  270.26   12.57
   4  -9   2  245.18   13.99
   4  -9   2  293.59   16.18
  -4   9   2  265.66   11.90
   4  -9   2  269.14   15.13
   4   9  -1  124.41    8.42
   4  -9   1  119.78   10.00
   4  -9   1  142.89   11.43
  -4   9   1  124.35    8.47
   4  -9   1  132.96   10.55
   4  -9   0  447.67   19.74
  -4   9   0  407.52   15.00
   4  -9  -1  134.95   11.48
  -4   9  -1  130.20    8.77
   4  -9  -2  293.57   15.92
  -4   9  -2  283.27   12.79
   4  -9  -3   21.17    4.66
  -4   9  -3   16.60    3.31
   4  -9  -4   28.66    4.78
   4  -9  -4   39.44    5.93
  -4   9  -4   47.10    5.43
  -4   9  -5   78.12    7.13
   4  -9  -5   83.08    8.17
   4  -9  -6    4.90    2.09
   4  -9  -6    8.49    3.03
  -4   9  -6   13.55    3.08
   4  -9  -7   58.72    6.15
  -4   9  -7   82.29    7.30
   4  -9  -7   74.26    7.29
   4  -9  -8   20.00    3.56
   4  -9  -8   29.11    4.51
  -4   9  -8   28.63    4.22
   4  -9  -9   -0.40    1.18
   4  -9  -9    2.94    1.70
  -4   9  -9    3.16    2.17
   4  -9 -10    8.42    2.44
  -4   9 -10   10.22    2.64
  -4   9 -11   63.48    5.56
   4  -9 -12   35.67    4.60
  -4   9 -12   36.44    4.03
   4  -9 -13    8.77    2.57
  -4   9 -13    2.09    1.42
   4  -9 -14   45.02    4.39
  -4   9 -14   42.98    3.91
   4  -9 -15   25.57    3.02
  -4   9 -15   23.96    2.62
   4  -9 -16   16.43    2.12
  -4   9 -16   15.55    1.89
   4 -10  14   -0.49    1.23
   4 -10  13    4.96    1.62
   4 -10  13    9.50    2.28
   4 -10  12    9.50    2.43
   4 -10  11   50.53    5.61
   4  10 -10   24.41    3.39
  -4  10  10   21.89    2.90
   4 -10  10   23.96    4.13
   4  10 -10   20.73    4.61
   4  10  -9   59.48    5.34
  -4  10   9   61.97    4.93
   4 -10   9   60.20    6.41
   4  10  -9   63.31    7.45
   4  10  -8   27.34    3.87
  -4  10   8   30.66    3.63
   4 -10   8   30.21    4.66
   4  10  -8   29.96    5.34
   4  10  -7   11.74    2.77
  -4  10   7   11.61    2.66
   4 -10   7   13.68    3.42
   4  10  -7    9.11    3.86
   4  10  -6   23.60    3.70
  -4  10   6   22.14    3.36
   4 -10   6   24.53    4.30
   4  10  -5   52.03    5.35
   4 -10   5   53.61    5.81
  -4  10   5   45.24    5.24
   4 -10   5   58.95    6.65
   4 -10   4    8.75    2.72
   4 -10   4    8.66    2.57
  -4  10   4    8.30    2.47
   4 -10   4   12.12    2.96
   4 -10   3   17.85    3.81
   4 -10   3   21.84    4.78
  -4  10   3   16.28    3.23
   4 -10   2   22.55    4.22
   4 -10   2   30.27    5.39
  -4  10   2   23.96    3.76
   4 -10   1   13.37    4.08
  -4  10   1   10.18    3.11
   4 -10   0  154.54   11.54
  -4  10   0  148.71    8.86
   4 -10  -1   15.35    3.70
  -4  10  -1   13.08    3.06
   4 -10  -2   27.77    5.02
  -4  10  -2   23.85    3.91
   4 -10  -3   17.37    3.80
   4 -10  -3   23.85    4.31
  -4  10  -3   22.28    3.93
   4 -10  -4    5.12    2.45
   4 -10  -4    8.98    2.87
  -4  10  -4   10.83    2.57
   4 -10  -5   65.62    6.74
  -4  10  -5   67.01    6.31
   4 -10  -6   18.02    3.57
   4 -10  -6   26.68    4.37
  -4  10  -6   30.66    4.17
   4 -10  -7    8.41    2.33
   4 -10  -7   14.87    3.10
  -4  10  -7   17.51    3.58
   4 -10  -8   30.51    4.03
  -4  10  -8   35.11    4.49
   4 -10  -9   63.66    5.32
  -4  10  -9   74.97    5.89
   4 -10 -10   13.43    2.38
  -4  10 -10   26.36    3.34
   4 -10 -11   49.74    5.03
  -4  10 -11   55.79    4.76
   4 -10 -12    5.71    1.94
  -4  10 -12   10.39    1.99
   4 -10 -13   11.27    2.24
  -4  10 -13   10.19    1.85
   4 -10 -14   -0.14    0.93
  -4  10 -14    0.14    0.64
   4 -11  12    5.29    1.49
   4 -11  11   14.28    2.31
   4 -11  11   18.57    2.63
   4 -11  10   46.43    4.63
   4 -11  10   48.96    4.50
   4 -11   9    6.89    2.26
  -4  11   9    9.83    1.97
   4 -11   9   11.25    2.25
   4 -11   8   39.83    4.75
  -4  11   8   38.68    3.56
   4 -11   8   38.91    4.34
   4 -11   7    8.10    2.35
  -4  11   7    7.43    1.94
   4 -11   7    5.21    1.94
   4 -11   6   79.73    7.07
  -4  11   6   74.98    5.30
   4 -11   5   23.00    4.20
  -4  11   5   18.48    2.86
   4 -11   4   73.12    7.10
  -4  11   4   62.59    5.34
   4 -11   3   60.51    6.88
  -4  11   3   48.80    4.70
   4 -11   2    4.65    2.46
  -4  11   2    5.35    2.10
   4 -11   1   13.19    3.43
  -4  11   1   13.74    2.95
   4 -11   0   28.73    4.57
  -4  11   0   34.07    4.14
   4 -11  -1   12.34    3.36
  -4  11  -1   16.22    3.06
   4 -11  -2   -0.44    1.32
   4 -11  -2    1.63    1.71
   4 -11  -3   56.32    6.14
  -4  11  -3   59.82    5.46
   4 -11  -4   68.79    6.24
  -4  11  -4   77.18    6.27
   4 -11  -5   12.32    2.80
   4 -11  -5   22.59    3.59
  -4  11  -5   24.20    3.64
   4 -11  -6   84.20    6.16
  -4  11  -6   90.80    6.41
   4 -11  -7    3.18    1.64
   4 -11  -7    7.06    1.95
  -4  11  -7    8.18    2.11
   4 -11  -8   31.23    3.57
  -4  11  -8   41.54    4.06
   4 -11  -9    7.48    1.81
  -4  11  -9   11.48    2.30
   4 -11 -10   53.32    4.78
  -4  11 -10   53.41    4.20
   4 -11 -11   21.85    2.99
  -4  11 -11   21.09    2.54
   4 -11 -12   11.99    1.98
  -4  11 -12    9.55    1.58
   4 -12   9    6.86    1.69
   4 -12   8    9.48    2.13
  -4  12   8    8.36    1.52
   4 -12   7    3.17    1.64
  -4  12   7    4.53    1.24
   4 -12   6    3.48    1.67
  -4  12   6    7.67    1.78
   4 -12   5   10.02    2.25
  -4  12   5    8.63    1.79
   4 -12   4   20.28    3.32
  -4  12   4   15.11    2.40
   4 -12   3   14.82    3.05
  -4  12   3   13.23    2.76
   4 -12   2  136.53    8.36
  -4  12   2  129.38    7.06
   4 -12   1   50.20    5.35
  -4  12   1   50.24    4.48
   4 -12   0   20.61    3.43
  -4  12   0   22.70    3.27
   4 -12  -1   44.74    4.69
  -4  12  -1   49.70    4.62
   4 -12  -2  133.51    7.68
  -4  12  -2  134.43    7.26
   4 -12  -3    7.48    2.31
   4 -12  -3   13.04    2.55
  -4  12  -3   15.02    2.72
   4 -12  -4    8.69    2.11
   4 -12  -4   15.77    2.38
   4 -12  -5    3.49    1.57
  -4  12  -5   11.82    2.25
   4 -12  -6    4.02    1.40
  -4  12  -6    6.05    1.68
  -4  12  -7    5.37    1.61
  -4  12  -8   12.51    1.98
   4 -12  -9    9.11    1.82
  -4  12  -9    8.43    1.49
  -4  13   3    5.72    1.38
  -4  13   2    8.82    1.79
  -4  13   1    3.45    1.23
  -4  13   0   10.05    1.84
  -4  13  -1    2.06    1.13
  -4  13  -2    9.44    1.75
  -4  13  -3    7.32    1.47
  -4  13  -4    5.91    1.36
   5   0   0   -3.03    2.55
   5   0   0    0.60    2.08
   5   0  -1    2.34    1.70
   5   0   1    5.52    2.50
   5   0   1    7.55    3.25
   5   0  -2   58.82    6.43
   5   0  -2   68.16    7.00
   5   0   2   65.21    8.64
   5   0  -2   77.52    7.18
   5   0   2   80.87    7.90
   5   0  -3  197.30   11.75
   5   0  -3  184.29   11.34
   5   0   3  215.77   14.69
   5   0  -3  204.82   11.17
   5   0   3  207.69   12.79
   5   0  -4    1.58    1.35
   5   0   4    1.08    1.41
   5   0  -4    0.50    1.27
   5   0  -4   -3.81    2.97
   5   0   4   -1.58    1.91
   5   0  -5   26.12    4.58
   5   0   5   34.37    6.27
   5   0  -5   29.43    4.16
   5   0  -6  295.58   15.20
   5   0   6  311.53   17.35
   5   0  -6  308.79   12.72
   5   0   6  327.10   16.00
   5   0  -7    5.17    2.09
   5   0   7    3.92    2.48
   5   0  -7    5.22    2.61
   5   0   7    4.80    2.67
   5   0  -8   11.13    2.58
   5   0   8   11.92    3.66
   5   0  -8    9.00    3.17
   5   0  -8    9.57    2.79
   5   0   8    9.77    3.95
   5   0  -9   17.80    3.27
   5   0   9   24.56    5.25
   5   0  -9   19.74    4.20
   5   0  -9   21.91    4.15
   5   0   9   16.58    8.13
   5   0   9   11.70    3.87
   5   0  10   21.38    4.80
   5   0 -10   19.60    4.13
   5   0  10   15.36    8.22
   5   0  10   17.76    4.20
   5   0 -10   16.95    3.22
   5   0 -11  321.18   15.27
   5   0  11  309.39   30.34
   5   0 -11  249.05   11.32
   5   0  11  315.74   15.64
   5   0 -12  166.34   10.76
   5   0  12  131.30   19.56
   5   0 -12  134.78    9.39
   5   0  12  157.64   11.18
   5   0  13    4.45    2.50
   5   0 -13    1.13    1.64
   5   0  13   -0.84    3.93
   5   0 -13    0.44    0.96
   5   0  14   27.73    4.42
   5   0 -14   33.20    4.50
   5   0  14   30.36   10.76
   5   0 -14   27.39    4.00
   5   0  15   22.16    3.79
   5   0 -15   20.90    3.48
   5   0  15   15.48    8.76
   5   0 -15   20.66    3.40
   5   0  16    2.10    1.71
   5   0 -16    1.82    1.84
   5   0  16    2.41    4.55
   5   0 -16    1.53    1.32
   5   0 -17   37.88    3.87
   5   0  17   31.97    8.73
   5   0 -17   34.04    3.65
   5   0  17   31.11    3.60
   5   0 -18   51.56    4.09
   5   0  18   35.26    7.94
   5   0 -18   35.35    3.39
   5   0  18   33.81    3.60
   5   0  19    0.65    0.78
   5   0  19    7.87    3.41
   5  -1  19    2.81    1.15
   5  -1  19    1.86    2.52
   5  -1  18   68.76   11.18
   5   1 -18   83.05    4.83
   5  -1  18   77.81    5.26
   5   1 -17   40.86    3.97
   5  -1  17   33.54    8.88
   5   1 -17   31.37    3.32
   5  -1  17   35.19    3.88
   5   1 -16  113.74    7.19
   5  -1  16   87.81   15.31
   5   1 -16   90.79    6.13
   5  -1  16   94.54    6.79
   5   1 -15   75.02    6.20
   5  -1  15   53.96   12.98
   5   1 -15   61.95    5.34
   5  -1  15   77.59    6.65
   5  -1  14    3.97    2.07
   5   1 -14    4.87    1.66
   5  -1  14    3.39    4.52
   5   1 -14    4.73    1.89
   5  -1  13   15.85    3.24
   5   1 -13   17.28    3.35
   5  -1  13   10.64    6.92
   5   1 -13   14.63    3.02
   5   1 -12  188.68   11.38
   5  -1  12  158.39   22.64
   5  -1  12  146.59   10.52
   5  -1  12  176.69   11.55
   5  -1  11   21.99    4.26
   5   1 -11   22.84    4.47
   5  -1  11   23.67    7.98
   5  -1  11   18.04    4.29
   5   1 -11   17.89    3.53
   5   1 -10  105.77    8.98
   5  -1  10   80.00   15.61
   5  -1  10   98.23    9.53
   5   1 -10   95.89    7.11
   5  -1  10  106.49    9.21
   5   1  -9   65.70    7.16
   5  -1   9   46.17   12.86
   5  -1   9   60.37    7.68
   5   1  -9   63.31    5.68
   5  -1   9   68.39    7.47
   5   1  -8   58.89    6.78
   5  -1   8   45.71   11.63
   5  -1   8   50.79    7.62
   5   1  -8   59.48    5.56
   5  -1   8   66.84    7.37
   5   1  -7  163.87   11.05
   5  -1   7  152.62   12.57
   5   1  -7  169.88    9.56
   5  -1   7  165.63   11.35
   5   1  -6   60.13    6.72
   5  -1   6   60.28    8.14
   5   1  -6   61.88    5.96
   5  -1   6   55.74    6.54
   5   1  -5    3.37    1.51
   5  -1   5    5.27    1.90
   5   1  -5    2.78    1.72
   5  -1   5    3.84    3.14
   5  -1   4   25.90    4.68
   5   1  -4   23.90    4.13
   5  -1   4   28.25    6.07
   5   1  -4   29.89    4.66
   5  -1   3   31.82    4.92
   5   1  -3   31.88    4.81
   5  -1   3   37.83    6.45
   5   1  -3   36.47    4.97
   5   1  -2  207.81   11.65
   5  -1   2  263.24   16.48
   5   1  -2  253.06   12.97
   5  -1   2  228.43   12.84
   5   1  -1   17.94    3.51
   5  -1   1   23.31    4.23
   5  -1   1   23.14    5.16
   5   1   0   16.01    3.79
   5  -1   0   18.24    3.53
   5  -1   0   13.44    3.41
   5  -1   0   23.32    5.14
   5  -1  -1   17.72    3.40
   5   1   1   22.50    4.50
   5  -1  -1   14.65    3.57
   5  -1  -1   17.49    4.67
   5  -1  -2  208.40   12.52
   5   1   2  241.07   15.12
   5  -1  -2  247.04   12.34
   5   1   2  260.49   14.06
   5   1   3   31.10    5.22
   5  -1  -3   26.42    4.78
   5   1   3   34.92    6.17
   5  -1  -3   33.29    4.53
   5   1   4   32.61    4.96
   5  -1  -4   23.21    4.33
   5   1   4   32.67    5.71
   5  -1  -4   30.91    4.25
   5  -1  -5    3.55    1.89
   5   1   5    3.16    2.38
   5  -1  -5    2.22    1.65
   5   1   5    6.17    2.90
   5  -1  -6   52.62    6.36
   5   1   6   50.68    6.97
   5  -1  -6   54.26    5.47
   5   1   6   64.20    7.23
   5  -1  -7  165.52   10.35
   5   1   7  141.56   11.25
   5  -1  -7  147.04    8.65
   5   1   7  163.36   11.70
   5  -1  -8   60.32    6.36
   5  -1  -8   55.79    5.33
   5   1   8   70.94    7.62
   5  -1  -9   63.07    6.58
   5  -1  -9   55.54    5.22
   5   1   9   69.29    7.48
   5  -1 -10   98.21    8.76
   5  -1 -10   93.62    7.98
   5   1  10   95.66   16.97
   5  -1 -10   83.13    6.48
   5   1  10  106.38    9.20
   5   1  11   24.31    4.76
   5  -1 -11   16.54    3.41
   5  -1 -11   19.69    3.54
   5   1  11   24.51    9.51
   5  -1 -12  185.58   11.54
   5  -1 -12  181.62   10.80
   5   1  12  163.81   20.55
   5   1  12  186.58   11.81
   5   1  13   16.32    3.52
   5  -1 -13   18.42    3.57
   5   1  13   26.36    9.16
   5  -1 -13   14.55    3.29
   5   1  14    4.59    2.08
   5  -1 -14    1.30    1.61
   5   1  14    5.84    6.77
   5  -1 -14    4.01    2.01
   5  -1 -15   74.12    6.33
   5   1  15   58.55   12.35
   5  -1 -15   62.51    5.70
   5   1  15   66.57    6.20
   5  -1 -16  117.69    7.48
   5   1  16   83.49   13.71
   5  -1 -16   90.64    6.55
   5   1  16   98.25    6.93
   5  -1 -17   41.02    4.06
   5   1  17   31.84    7.80
   5  -1 -17   30.92    3.75
   5   1  17   34.18    3.84
   5  -1 -18  100.55    5.53
   5   1  18   79.32   11.03
   5  -1 -18   78.28    5.33
   5   1  18   76.27    5.16
   5   1  19    3.59    1.15
   5   2 -18   23.42    2.52
   5  -2  18   16.41    5.22
   5  -2  17    2.59    1.61
   5   2 -17    1.56    0.77
   5  -2  17   -0.71    5.30
   5   2 -17    1.55    0.95
   5   2 -16   77.89    5.71
   5  -2  16   69.33    5.80
   5  -2  15   17.52    3.24
   5   2 -15   16.10    2.88
   5  -2  15   15.63    7.33
   5   2 -14  107.68    7.62
   5  -2  14   75.27   15.73
   5  -2  14   81.35    6.97
   5  -2  14  110.78    8.35
   5  -2  13    9.34    3.08
   5   2 -13    8.94    2.68
   5  -2  13    3.49    4.43
   5  -2  13    8.87    2.79
   5   2 -12  227.01   12.14
   5  -2  12  158.40   23.61
   5  -2  12  174.45   12.20
   5  -2  12  219.77   12.38
   5  -2  11   11.00    3.15
   5   2 -11    9.56    2.66
   5  -2  11    7.32    8.09
   5  -2  11   15.19    4.24
   5   2 -11   16.65    3.35
   5   2 -10   33.46    5.06
   5  -2  10   16.23    8.29
   5  -2  10   32.64    5.81
   5  -2  10   46.42    6.29
   5   2 -10   25.99    3.91
   5   2  -9   49.19    6.11
   5  -2   9   29.74   10.59
   5  -2   9   50.28    7.39
   5   2  -9   45.71    5.10
   5  -2   9   49.97    6.25
   5   2  -8   28.04    4.13
   5  -2   8   25.39    4.83
   5   2  -8   24.76    4.32
   5  -2   8   22.01    9.96
   5  -2   8   25.02    5.47
   5   2  -7  116.26    9.22
   5  -2   7  117.14   11.48
   5   2  -7  121.34    8.09
   5  -2   7  107.80    8.78
   5   2  -6  183.09   11.44
   5  -2   6  197.08   14.74
   5   2  -6  203.19   10.85
   5  -2   6  187.01   11.61
   5   2  -5  131.27    9.53
   5  -2   5  126.17   12.04
   5   2  -5  139.14    9.14
   5  -2   5  134.10    9.86
   5  -2   4   36.94    5.26
   5   2  -4   34.86    4.92
   5  -2   4   36.26    6.65
   5   2  -4   35.31    4.96
   5   2  -3    3.22    1.99
   5  -2   3    5.31    2.34
   5   2  -3    4.90    1.92
   5  -2   3    5.10    2.60
   5   2  -2  203.73   11.21
   5  -2   2  216.21   15.34
   5   2  -2  235.33   12.61
   5  -2   2  219.27   12.30
   5   2  -1   14.66    3.31
   5  -2   1   17.25    3.75
   5  -2   1   12.69    3.66
   5  -2   1   14.97    4.35
   5  -2   0  145.38   11.11
   5  -2   0  161.48   13.01
   5   2   0  182.92   11.52
   5  -2   0  162.63   10.37
   5  -2  -1   12.72    3.00
   5   2   1   13.32    3.53
   5  -2  -1    7.53    2.55
   5  -2  -1   13.58    4.07
   5  -2  -2  199.20   12.74
   5  -2  -2  222.93   15.04
   5  -2  -2  220.61   11.39
   5   2   2  218.68   13.01
   5  -2  -3    5.75    1.81
   5   2   3    8.26    2.91
   5  -2  -3    4.55    2.34
   5  -2  -4   36.56    5.49
   5  -2  -4   37.04    4.47
   5   2   4   41.90    5.87
   5  -2  -5  124.49    9.84
   5  -2  -5  122.80    7.91
   5   2   5  143.05   10.50
   5  -2  -6  185.60   11.03
   5  -2  -6  191.97   12.31
   5  -2  -6  177.71    9.32
   5   2   6  202.42   12.59
   5  -2  -7  113.39    8.65
   5  -2  -7  109.22    9.37
   5  -2  -7   94.96    6.78
   5   2   7  111.64    9.80
   5  -2  -8   22.12    3.34
   5   2   8   30.10    4.96
   5  -2  -8   22.67    4.13
   5  -2  -8   23.69    4.67
  -5   2  -8   26.22    4.20
   5  -2  -9   40.08    5.34
   5  -2  -9   33.12    4.36
   5   2   9   50.62    6.34
   5   2  10   33.79    5.28
   5  -2 -10   27.44    4.21
   5   2  11   17.27    4.17
   5  -2 -11   12.10    2.60
   5  -2 -12  213.77   11.70
   5   2  12  216.15   12.32
   5   2  13   13.46    3.43
   5  -2 -13    8.54    2.70
   5  -2 -13    7.77    2.13
   5   2  13   16.53    7.11
   5  -2 -14  106.94    8.15
   5  -2 -14  113.88    8.05
   5   2  14   96.80   14.94
   5  -2 -14   74.23    6.92
   5   2  14  101.16    7.81
   5   2  15   15.43    3.25
   5  -2 -15   15.03    2.89
   5   2  15   16.10    7.04
   5  -2 -15   15.39    3.10
   5  -2 -16   76.08    5.98
   5   2  16   61.61   10.97
   5  -2 -16   56.38    5.33
   5   2  16   61.44    5.36
   5   2  17    2.55    1.50
   5  -2 -17    1.39    0.87
   5   2  17    3.42    4.09
  -5   2 -17    2.22    1.22
   5  -2 -17    1.62    1.18
   5   2  18   18.89    2.49
   5  -2 -18   23.27    2.69
   5   2  18   21.95    5.94
  -5   2 -18    9.38    1.94
   5  -2 -18   21.23    2.78
   5   3 -18   26.71    2.55
   5  -3  18   20.45    2.61
   5  -3  17   12.53    2.34
   5   3 -17   12.84    2.06
   5  -3  16    4.16    1.82
   5   3 -16    4.61    1.44
   5  -3  16    8.22    5.28
   5  -3  15   14.32    2.96
   5   3 -15   13.45    2.55
   5  -3  15   12.09    6.82
   5  -3  15   10.76    2.48
   5  -3  14   32.93    4.36
   5   3 -14   30.93    4.00
   5  -3  14   28.55   10.18
   5  -3  14   22.00    3.96
   5   3 -13  158.68    9.42
   5  -3  13  124.71    9.52
   5  -3  13  142.62    9.49
   5  -3  12   14.17    3.17
   5   3 -12   13.40    3.04
   5  -3  12   13.41    8.87
   5  -3  12   10.87    3.12
   5   3 -11  113.06    8.64
   5  -3  11   99.50    9.71
   5   3 -11   99.04    7.55
   5  -3  11   95.90    8.18
   5  -3  10   28.14    4.43
   5   3 -10   32.81    4.83
   5  -3  10   35.23    6.13
   5   3 -10   31.86    4.33
   5   3  -9   12.74    2.95
   5  -3   9   12.45    3.46
   5   3  -9   13.83    3.10
   5  -3   9   14.18    9.84
   5  -3   9   12.41    4.19
   5   3  -8  567.65   19.86
   5  -3   8  549.48   24.57
   5   3  -8  614.18   18.53
   5  -3   8  569.04   19.80
   5   3  -7   18.95    3.51
   5  -3   7   20.44    3.99
   5   3  -7   19.05    3.69
   5  -3   7   20.46    5.12
   5   3  -6   70.52    6.92
   5  -3   6   71.51    9.15
   5   3  -6   79.02    6.86
   5  -3   6   71.06    6.98
   5   3  -5  129.51    9.15
   5  -3   5  117.25   11.78
   5   3  -5  132.83    9.28
   5  -3   5  123.12    9.19
   5   3  -4   36.81    5.01
   5  -3   4   41.98    7.24
   5   3  -4   43.22    5.25
   5  -3   4   34.49    4.98
   5   3  -3   77.62    6.88
   5  -3   3   67.15    7.60
   5  -3   3   86.74    9.93
   5   3  -3   86.75    7.39
   5  -3   3   75.22    7.27
   5   3  -2  282.42   12.67
   5  -3   2  255.79   14.74
   5  -3   2  298.82   17.96
   5   3  -2  319.50   14.48
   5  -3   2  281.21   13.57
   5  -3   1  117.08   10.23
   5  -3   1  126.95   11.58
   5   3  -1  134.68    9.54
   5  -3   1  119.48    8.82
   5  -3   0   77.81    8.43
   5  -3   0   91.03    9.87
   5   3   0   83.25    7.85
   5  -3   0   88.44    7.34
   5  -3  -1  124.35   10.62
   5  -3  -1  128.97   11.60
   5  -3  -1  128.02    8.63
   5   3   1  120.69    9.61
   5  -3  -2  271.36   15.39
   5  -3  -2  303.58   17.32
   5   3   2  312.09   15.06
   5  -3  -3   74.28    8.11
   5  -3  -3   91.44    9.62
   5   3   3   81.13    8.01
   5   3   4   33.34    5.23
   5  -3  -4   29.86    5.20
   5  -3  -5  113.77    9.69
   5   3   5  134.39   10.27
   5  -3  -6   72.58    7.02
   5  -3  -6   67.23    7.54
  -5   3  -6   77.61    6.93
   5   3   6   68.78    7.33
   5   3   7   16.58    4.08
   5  -3  -7   13.79    3.56
   5  -3  -7   19.06    4.42
  -5   3  -7   22.10    3.77
   5  -3  -8  553.35   19.62
   5  -3  -8  593.85   21.47
  -5   3  -8  567.71   19.32
   5   3   8  606.98   21.34
   5   3   9   14.54    3.52
   5  -3  -9   14.39    3.23
   5  -3  -9   14.95    3.99
  -5   3  -9   12.93    3.31
   5   3  10   33.95    5.06
   5  -3 -10   28.26    4.30
  -5   3 -10   26.88    4.13
   5  -3 -11  106.46    8.35
  -5   3 -11   98.45    7.72
   5   3  11   94.64    8.48
   5   3  12   12.82    3.31
   5  -3 -12   13.22    2.77
  -5   3 -12   12.60    3.14
   5  -3 -13  150.43    9.49
  -5   3 -13  127.85    8.30
   5   3  13  142.56    9.26
   5   3  14   29.18    4.09
   5  -3 -14   32.10    4.59
   5  -3 -14   32.16    4.33
  -5   3 -14   25.30    4.07
   5   3  15   10.75    2.37
   5  -3 -15   14.79    2.95
   5  -3 -15   14.57    3.01
  -5   3 -15   10.43    2.47
   5  -3 -15   10.96    2.71
   5   3  16    7.06    1.79
   5  -3 -16    2.96    1.34
  -5   3 -16    3.35    1.60
   5  -3 -16    3.70    1.68
   5   3  17   11.02    2.10
   5  -3 -17   13.10    2.28
  -5   3 -17    5.69    1.56
   5  -3 -17    8.94    2.08
   5  -3 -18   21.51    2.43
  -5   3 -18   12.60    1.93
   5  -3 -18   18.63    2.57
   5   4 -17   66.95    4.33
   5  -4  17   54.19    4.06
   5   4 -16   25.77    3.00
   5  -4  16   19.04    2.91
   5  -4  16   26.93    3.21
   5  -4  15   95.55    7.06
   5  -4  15  105.52    6.80
   5  -4  14   14.30    2.84
   5   4 -14   16.30    2.90
   5  -4  14   13.12    2.97
   5  -4  13   19.36    3.45
   5   4 -13   27.30    3.79
   5  -4  13   20.99    4.23
   5  -4  12   10.74    2.84
   5   4 -12   11.25    2.78
   5  -4  12    8.55    2.88
   5   4 -11  140.01    9.20
   5  -4  11  122.25   10.72
   5  -4  11  122.93    8.66
   5   4 -10  252.40   12.51
   5  -4  10  217.48   14.83
   5   4 -10  242.48   11.73
   5  -4  10  227.28   11.93
   5   4  -9  106.20    8.26
   5  -4   9   99.95   10.48
   5   4  -9  116.71    8.23
   5  -4   9   93.79    7.66
   5   4  -8   44.65    5.44
   5  -4   8   42.95    7.14
   5   4  -8   48.35    5.39
   5  -4   8   44.02    5.36
   5   4  -7  228.56   12.05
   5  -4   7  238.40   16.16
   5   4  -7  250.83   12.08
   5  -4   7  223.49   11.84
   5   4  -6  226.55   11.93
   5  -4   6  258.35   16.77
   5   4  -6  268.28   12.32
   5  -4   6  238.40   12.30
   5   4  -5  472.89   16.78
   5  -4   5  438.84   19.34
   5  -4   5  498.12   23.59
   5   4  -5  558.75   17.95
   5  -4   5  507.61   17.84
   5   4  -4  236.17   11.77
   5  -4   4  235.32   14.41
   5  -4   4  269.00   17.04
   5   4  -4  265.79   12.65
   5   4  -3  111.02    7.95
   5  -4   3  112.33   10.51
   5  -4   3  117.10   11.55
   5   4  -3  127.18    9.05
   5   4  -2  155.11    9.19
   5  -4   2  154.06   12.09
   5  -4   2  152.24   13.02
   5   4  -2  172.26   10.53
   5   4  -1   17.36    3.30
   5  -4   1   20.63    4.96
   5  -4   1   15.76    4.52
   5   4   0   -0.56    1.81
   5  -4   0    2.49    2.02
   5  -4   0    1.87    1.86
   5   4   1   16.78    3.61
   5  -4  -1   18.28    4.48
   5  -4  -1   16.87    4.73
   5  -4  -2  157.35   12.10
   5  -4  -2  169.36   12.89
   5   4   2  174.38   11.35
   5  -4  -3  105.15    9.81
   5  -4  -3  114.73   10.53
   5   4   3  126.05    9.44
   5  -4  -4  241.24   14.43
  -5   4  -4  266.59   12.55
   5   4   4  267.00   13.84
   5  -4  -5  490.97   18.59
   5  -4  -5  522.38   20.91
  -5   4  -5  522.28   17.75
   5   4   5  527.89   19.30
   5  -4  -6  225.60   12.93
   5  -4  -6  242.98   14.38
  -5   4  -6  256.05   12.42
   5   4   6  234.53   13.28
   5  -4  -7  220.00   12.44
   5  -4  -7  229.62   13.57
  -5   4  -7  236.59   12.20
   5   4   7  233.92   12.98
   5   4   8   34.42    5.23
   5  -4  -8   44.60    5.85
   5  -4  -8   43.74    6.02
  -5   4  -8   50.45    5.71
   5  -4  -9  102.74    8.53
   5  -4  -9  108.92    9.08
  -5   4  -9  103.22    8.01
   5   4   9   91.12    8.28
   5  -4 -10  247.02   12.75
  -5   4 -10  227.40   11.60
   5   4  10  236.98   12.59
   5  -4 -11  133.15    9.34
  -5   4 -11  132.07    8.61
   5   4  11  131.24    9.26
   5   4  12   11.16    2.85
   5  -4 -12    9.54    2.76
  -5   4 -12    9.24    2.39
   5   4  13   20.94    3.55
   5  -4 -13   22.98    3.70
  -5   4 -13   23.90    3.66
   5   4  14   16.23    2.88
   5  -4 -14   15.08    2.80
  -5   4 -14   14.81    2.98
   5  -4 -15  111.92    7.44
   5  -4 -15  132.31    7.73
  -5   4 -15   81.89    6.00
   5   4  15  100.71    6.38
   5   4  16   21.79    2.74
   5  -4 -16   23.25    3.14
  -5   4 -16   14.94    2.48
   5  -4 -16   16.43    2.89
  -5   4 -17   33.76    3.27
   5  -4 -17   41.71    4.06
   5   5 -17   62.70    3.83
   5   5 -16   19.43    2.43
   5  -5  16   14.76    2.55
   5   5 -15   26.68    3.11
   5  -5  15   22.55    3.45
   5   5 -14    0.97    0.97
   5  -5  14    3.06    1.81
   5  -5  13   15.47    2.67
   5   5 -13   21.75    3.20
   5  -5  13   18.00    3.77
   5   5 -12   25.42    3.64
   5  -5  12   19.10    4.30
   5   5 -11   91.10    7.00
   5  -5  11   82.64    8.61
   5   5 -10   19.30    3.49
   5  -5  10   18.09    4.49
   5   5 -10   15.02    3.27
   5   5  -9  188.17   10.42
   5  -5   9  181.69   13.49
   5   5  -9  201.05   10.42
   5   5  -8  139.57    9.03
   5  -5   8  152.46   12.66
   5   5  -8  149.55    9.44
   5   5  -7   14.64    3.42
   5   5  -7   12.59    2.84
   5  -5   7   11.47    3.47
   5  -5   7   12.60    4.21
   5   5  -6   52.82    5.54
   5  -5   6   48.36    6.67
   5  -5   6   59.65    8.40
   5   5  -6   57.99    5.77
   5   5  -5   26.30    3.78
   5   5  -5   27.41    4.03
   5  -5   5   24.19    5.08
   5  -5   5   30.15    5.91
   5   5  -4   77.69    6.60
   5  -5   4   76.44    8.47
   5  -5   4   81.60    9.40
   5   5  -4   92.55    7.35
   5   5  -3    6.79    2.41
   5   5  -3    4.58    2.04
   5  -5   3    4.15    3.25
   5  -5   3    6.11    3.26
   5   5  -2   59.83    5.48
   5  -5   2   59.99    7.83
   5  -5   2   56.51    8.11
   5   5  -2   63.10    6.24
   5  -5   1  106.50   10.34
   5  -5   1  104.45   10.47
   5   5  -1  100.76    8.41
   5   5   0    8.63    2.38
   5  -5   0    8.85    3.51
   5  -5   0   10.10    3.73
   5  -5  -1  113.32   10.26
   5  -5  -1  110.17   10.39
   5   5   1   99.93    8.29
   5  -5  -2   60.31    7.65
  -5   5  -2   58.73    5.93
   5  -5  -2   62.96    7.73
   5   5   2   59.16    6.14
   5   5   3    3.99    2.01
   5  -5  -3    6.51    3.19
  -5   5  -3    4.34    1.52
   5  -5  -3    5.28    2.81
   5  -5  -4   82.83    7.88
   5  -5  -4   77.88    8.01
  -5   5  -4   85.59    7.08
   5   5   4   93.11    7.90
   5   5   5   26.38    4.37
   5  -5  -5   24.74    4.46
   5  -5  -5   27.20    5.37
  -5   5  -5   26.45    4.12
   5  -5  -6   58.11    6.79
   5  -5  -6   50.59    6.26
  -5   5  -6   53.58    5.77
   5   5   6   53.47    6.14
   5   5   7   11.87    3.37
   5  -5  -7   13.00    3.16
   5  -5  -7   13.45    3.59
  -5   5  -7   15.12    3.05
   5  -5  -8  134.62    9.84
   5  -5  -8  151.78   10.68
  -5   5  -8  148.94    9.36
   5   5   8  152.08    9.72
   5  -5  -9  179.49   11.10
   5  -5  -9  202.17   11.87
  -5   5  -9  194.35   10.57
   5   5   9  186.71   10.70
   5   5  10   18.76    3.53
   5  -5 -10   14.26    3.53
   5  -5 -10   17.61    3.73
  -5   5 -10   14.98    2.94
   5  -5 -11   87.27    7.49
  -5   5 -11   87.57    6.78
   5   5  11   76.38    6.49
   5   5  12   21.30    3.50
   5  -5 -12   21.34    3.62
  -5   5 -12   25.74    3.78
   5   5  13   19.44    2.81
   5  -5 -13   20.54    3.45
  -5   5 -13   14.95    2.83
   5   5  14    2.31    1.16
   5  -5 -14    0.51    1.08
  -5   5 -14    4.31    1.49
   5  -5 -15   22.30    3.25
   5  -5 -15   25.93    3.19
  -5   5 -15   22.57    2.78
   5  -5 -16   15.07    2.42
  -5   5 -16   10.08    1.86
   5  -5 -16   13.74    2.83
  -5   5 -17   33.58    2.83
   5  -5 -17   40.47    3.63
   5   6 -16    7.13    1.40
   5   6 -15   35.18    3.24
   5  -6  15   28.69    3.61
   5   6 -14   31.14    3.36
   5  -6  14   28.15    4.00
   5   6 -13    8.54    2.00
   5  -6  13    6.38    2.22
   5   6 -12   27.32    3.51
   5  -6  12   22.44    4.11
   5   6 -11   31.98    4.03
   5  -6  11   25.88    4.81
   5   6 -10    8.87    2.28
   5  -6  10    5.04    2.58
   5   6  -9   54.68    5.41
   5  -6   9   41.79    5.25
   5  -6   9   54.57    7.36
   5   6  -9   47.69    5.34
   5   6  -8    8.04    2.29
   5  -6   8   12.12    3.38
   5  -6   8   11.19    3.51
   5   6  -8    9.63    2.64
   5   6  -7   44.49    4.92
   5  -6   7   36.15    5.51
   5  -6   7   43.50    6.88
   5   6  -7   47.04    4.97
   5   6  -6  175.34    9.57
   5  -6   6  167.84   11.79
   5  -6   6  175.34   13.19
   5   6  -6  201.67   10.05
   5   6  -5  205.53   10.28
   5  -6   5  188.89   12.87
   5  -6   5  214.38   14.49
   5   6  -5  237.96   10.87
   5   6  -4   52.42    5.19
   5  -6   4   52.33    7.16
   5  -6   4   58.60    7.68
   5   6  -4   53.71    5.28
   5   6  -3   49.81    4.96
   5  -6   3   57.31    7.35
   5  -6   3   53.76    7.54
   5   6  -3   52.64    5.42
   5   6  -2   93.09    6.71
   5  -6   2   90.07    9.32
   5  -6   2   94.19    9.52
   5   6  -2   76.32    6.63
   5  -6   1  135.82   11.38
   5  -6   1  138.29   11.37
   5   6  -1  141.09    8.43
   5  -6   0  133.28   11.21
  -5   6   0  132.37    8.58
   5  -6   0  134.72   11.45
   5   6   0  117.27    8.36
   5  -6  -1  141.42   11.59
  -5   6  -1  138.05    8.83
   5  -6  -1  142.40   11.42
   5   6   1  128.83    8.53
   5  -6  -2   85.56    9.05
  -5   6  -2   88.36    6.99
   5  -6  -2   97.94    9.39
   5   6   2   88.02    7.06
   5  -6  -3   58.21    7.48
  -5   6  -3   55.21    5.86
   5   6   3   53.87    5.57
   5  -6  -4   46.75    6.58
  -5   6  -4   61.87    6.19
   5   6   4   52.38    5.60
   5  -6  -5  232.84   13.76
  -5   6  -5  236.74   11.68
   5   6   5  202.31   11.02
   5  -6  -6  182.44   11.25
   5  -6  -6  199.90   12.34
  -5   6  -6  199.61   10.78
   5   6   6  180.48   10.04
   5  -6  -7   42.18    5.63
   5  -6  -7   47.60    5.96
  -5   6  -7   41.00    5.00
   5   6   7   37.93    4.70
   5   6   8    7.10    2.00
   5  -6  -8    8.39    2.58
   5  -6  -8    9.44    2.94
  -5   6  -8    7.96    2.37
   5  -6  -9   47.43    5.73
   5  -6  -9   61.15    6.33
  -5   6  -9   55.56    5.64
   5   6   9   50.38    5.06
   5   6  10    2.29    1.02
   5  -6 -10    6.13    2.24
   5  -6 -10    5.39    2.35
  -5   6 -10    6.93    1.82
   5  -6 -11   30.37    4.34
  -5   6 -11   30.72    3.98
   5  -6 -12   24.89    3.68
  -5   6 -12   21.14    3.28
   5  -6 -13    7.32    1.95
  -5   6 -13    7.05    1.81
   5  -6 -14   32.35    3.66
  -5   6 -14   25.54    3.10
   5  -6 -15   31.93    3.53
   5  -6 -15   36.17    3.60
  -5   6 -15   31.05    3.07
   5  -6 -16    3.18    1.13
  -5   6 -16    4.10    1.14
   5  -6 -16    3.09    1.13
   5   7 -15    2.49    0.91
   5  -7  15    3.59    1.32
   5   7 -14   19.29    2.36
   5  -7  14   17.47    3.08
   5   7 -13  120.38    6.44
   5  -7  13  117.80    8.27
   5   7 -12   31.33    3.56
   5  -7  12   36.17    5.02
   5   7 -11   56.83    4.89
   5  -7  11   57.72    6.50
   5   7 -10   18.84    2.98
   5  -7  10   14.09    2.92
   5  -7  10   20.67    4.29
   5   7  -9    2.96    1.51
   5  -7   9   -0.94    1.55
   5  -7   9    5.64    2.60
   5   7  -8   20.50    3.23
   5  -7   8   15.03    3.40
   5  -7   8   19.11    4.48
   5   7  -7  120.16    7.66
   5  -7   7  109.19    9.09
   5  -7   7  120.95   10.36
   5   7  -7  112.87    7.25
   5   7  -6    2.48    1.32
   5  -7   6    2.91    2.11
   5  -7   6   -0.98    1.60
   5   7  -6    3.02    1.44
   5   7  -5   13.84    2.51
   5  -7   5   15.99    4.05
   5  -7   5   16.41    4.18
   5   7  -5   16.17    2.86
   5   7  -4   25.94    3.55
   5  -7   4   24.16    4.85
   5  -7   4   33.00    5.72
   5   7  -4   23.76    3.53
   5   7  -3   87.08    6.38
   5  -7   3   85.41    8.63
   5  -7   3   88.10    9.03
   5   7  -3   79.21    6.13
   5   7  -2   16.90    2.89
   5   7  -2   18.12    2.94
   5  -7   2   21.27    4.88
   5  -7   2   20.19    4.30
   5  -7   1   46.17    6.57
  -5   7   1   51.10    5.04
   5  -7   1   55.38    7.05
   5   7  -1   42.65    4.62
   5   7   0   -0.51    1.32
   5  -7   0    1.14    2.22
  -5   7   0    1.11    1.27
   5  -7   0    0.50    1.62
   5  -7  -1   49.21    6.76
  -5   7  -1   52.71    5.43
   5  -7  -1   52.77    6.71
   5   7   1   49.71    4.91
   5  -7  -2   23.33    4.75
  -5   7  -2   20.87    3.52
   5  -7  -2   21.18    4.51
   5   7   2   22.23    3.56
   5  -7  -3   94.20    9.01
  -5   7  -3   95.02    7.43
   5   7   3   89.40    6.34
   5  -7  -4   22.74    4.61
  -5   7  -4   30.73    4.32
   5   7   4   23.93    3.45
   5   7   5   17.59    2.78
   5  -7  -5   17.44    3.59
  -5   7  -5   17.68    3.36
   5  -7  -6   -0.48    1.54
  -5   7  -6   -0.67    1.39
   5  -7  -7  118.42    8.58
   5  -7  -7  136.91    9.36
  -5   7  -7  134.35    8.61
   5  -7  -8   21.30    3.68
   5  -7  -8   23.22    3.98
  -5   7  -8   22.60    3.53
   5  -7  -9    3.49    1.75
   5  -7  -9    5.27    2.08
  -5   7  -9    2.45    1.49
   5  -7 -10   20.41    3.39
  -5   7 -10   23.23    3.26
   5  -7 -11   57.34    5.45
  -5   7 -11   54.25    4.74
   5  -7 -12   30.38    3.74
  -5   7 -12   32.82    3.50
   5  -7 -13  121.83    6.82
  -5   7 -13  118.16    6.13
   5  -7 -14   16.41    2.38
  -5   7 -14   17.77    2.30
   5  -7 -15    0.89    0.80
   5  -7 -15    1.81    0.83
  -5   7 -15    1.46    0.75
   5   8 -13   32.63    3.02
   5  -8  13   36.17    4.14
   5   8 -12    7.55    1.71
   5  -8  12    9.59    2.44
   5   8 -11   10.99    2.10
   5  -8  11   13.46    2.97
   5   8 -10    1.78    1.15
   5  -8  10    0.11    1.11
   5  -8  10    3.03    1.81
   5   8  -9   12.11    2.47
   5  -8   9   12.60    2.86
   5  -8   9   12.54    3.06
   5   8  -8   41.43    4.32
   5  -8   8   39.40    5.25
   5  -8   8   41.40    5.59
   5   8  -7   23.21    3.27
   5  -8   7   23.06    4.40
   5  -8   7   27.79    4.69
   5   8  -6   78.44    5.96
   5  -8   6   86.63    7.82
   5  -8   6   87.48    8.13
   5   8  -5   17.64    3.03
   5  -8   5   20.04    4.27
   5  -8   5   19.94    4.09
   5   8  -5   14.03    2.55
   5   8  -4   30.00    3.84
   5  -8   4   36.65    5.48
   5  -8   4   36.04    5.48
   5   8  -4   32.79    3.68
   5   8  -3   35.62    4.07
   5  -8   3   36.51    5.38
  -5   8   3   46.78    4.54
   5  -8   3   43.34    5.93
   5   8  -3   31.44    3.54
   5   8  -2   36.91    4.00
   5  -8   2   42.01    5.91
  -5   8   2   51.81    4.94
   5  -8   2   43.28    5.89
   5   8  -2   38.81    3.85
   5  -8   1   45.46    5.89
  -5   8   1   47.39    4.68
   5  -8   1   38.30    5.69
   5  -8   0   39.29    5.44
  -5   8   0   39.01    4.52
   5  -8   0   38.80    5.54
   5  -8  -1   46.12    6.15
  -5   8  -1   61.51    5.62
   5  -8  -1   42.86    5.64
   5  -8  -2   52.22    6.42
  -5   8  -2   46.49    5.15
   5  -8  -3   48.93    6.07
  -5   8  -3   41.24    4.81
   5  -8  -4   37.14    5.11
  -5   8  -4   44.33    4.87
   5  -8  -5   19.86    3.68
  -5   8  -5   19.35    3.26
   5  -8  -6   92.73    7.61
  -5   8  -6  100.33    6.97
   5  -8  -7   24.30    3.79
   5  -8  -7   26.37    3.94
  -5   8  -7   27.07    3.61
   5  -8  -8   44.66    4.82
  -5   8  -8   49.27    4.61
   5  -8  -9   12.17    2.71
   5  -8  -9   12.98    2.61
  -5   8  -9   14.28    2.56
   5  -8 -10    2.83    1.73
  -5   8 -10   -0.42    1.07
   5  -8 -11   11.86    2.27
  -5   8 -11   10.72    1.95
   5  -8 -12   16.73    2.96
  -5   8 -12    8.32    1.75
   5  -8 -13   30.81    2.97
  -5   8 -13   30.12    2.75
   5  -9  11   36.90    4.03
   5   9 -10   14.39    2.12
   5  -9  10    9.40    1.94
   5  -9  10   14.25    2.74
   5   9  -9   59.31    4.49
   5  -9   9   51.67    4.70
   5   9  -8   90.29    5.61
   5  -9   8   80.58    6.38
   5  -9   8   87.15    6.84
   5   9  -7   31.43    3.36
   5  -9   7   28.84    4.19
   5  -9   7   36.49    4.77
   5   9  -6   25.96    3.10
   5  -9   6   29.71    4.46
   5  -9   6   28.32    4.20
   5   9  -5   30.56    3.46
   5  -9   5   30.56    4.59
   5  -9   5   29.49    4.30
   5  -9   4   16.05    3.64
  -5   9   4   13.23    2.44
   5  -9   4   13.17    3.10
   5  -9   3   82.11    7.36
  -5   9   3   94.80    5.85
   5  -9   3   81.22    7.25
   5  -9   2   33.65    5.00
  -5   9   2   37.05    3.90
   5  -9   2   34.80    4.82
   5  -9   1    1.03    1.58
  -5   9   1    0.67    1.06
   5  -9   1    1.07    1.23
   5  -9   0   14.91    3.33
  -5   9   0   17.29    3.03
   5  -9  -1    0.96    1.35
  -5   9  -1    1.26    1.39
   5  -9  -2   39.98    5.16
  -5   9  -2   39.43    4.32
   5  -9  -3   85.91    7.17
  -5   9  -3   96.55    6.67
   5  -9  -4   16.07    3.29
  -5   9  -4   13.82    2.70
   5  -9  -5   38.96    4.72
  -5   9  -5   40.64    4.26
   5  -9  -6   27.82    3.67
   5  -9  -6   27.76    3.85
  -5   9  -6   33.06    3.75
   5  -9  -7   32.85    3.94
   5  -9  -7   37.63    4.20
  -5   9  -7   45.70    4.31
   5  -9  -8   83.43    5.86
   5  -9  -8   98.18    6.30
  -5   9  -8  100.77    6.04
   5  -9  -9   53.03    4.61
  -5   9  -9   64.25    4.58
   5  -9 -10   12.18    2.10
  -5   9 -10   17.91    2.43
   5  -9 -11   36.79    3.34
  -5   9 -11   36.40    3.07
   5 -10   8   19.85    2.68
   5 -10   7   17.96    2.76
   5 -10   6    1.94    1.57
   5 -10   6    1.06    0.88
   5 -10   5   64.44    5.52
   5 -10   5   61.82    5.03
   5 -10   4   79.52    6.42
  -5  10   4   75.95    4.58
   5 -10   4   74.62    5.58
   5 -10   3   25.34    3.87
  -5  10   3   24.70    2.81
   5 -10   2   10.39    2.70
  -5  10   2    9.48    2.02
   5 -10   1   48.74    5.18
  -5  10   1   50.00    4.24
   5 -10   0   22.26    3.76
  -5  10   0   19.93    2.90
   5 -10  -1   49.07    5.22
  -5  10  -1   54.54    4.52
   5 -10  -2    9.77    2.43
  -5  10  -2   12.47    2.54
   5 -10  -3   29.84    3.85
  -5  10  -3   33.14    3.61
   5 -10  -4   81.29    6.09
  -5  10  -4   93.28    5.79
   5 -10  -5   63.15    4.78
   5 -10  -5   71.52    5.43
  -5  10  -5   76.73    5.25
   5 -10  -6    2.87    1.51
   5 -10  -6    3.04    1.30
  -5  10  -6    3.90    1.21
   5 -10  -7   20.18    2.62
   5 -10  -7   23.70    2.90
  -5  10  -7   22.11    2.64
   5 -10  -8   24.35    2.78
  -5  10  -8   25.46    2.65
  -5  10  -9   58.37    3.65
   5 -11   4   33.04    3.27
   5 -11   3   17.23    2.68
   5 -11   2   12.76    2.29
   5 -11   1   89.06    5.61
   5 -11   0   52.35    4.45
  -5  11   0   45.80    3.67
   5 -11  -1   95.92    5.75
  -5  11  -1   97.19    5.04
   5 -11  -2   15.33    2.40
  -5  11  -2   15.94    2.18
  -5  11  -3   19.96    2.41
   6   0   0   13.45    2.86
   6   0  -1   78.76    6.30
   6   0   1   76.99    6.61
   6   0  -2  110.11    7.31
   6   0   2  111.80    8.03
   6   0  -3    5.44    1.90
   6   0   3    1.09    1.59
   6   0   4   28.34    4.12
   6   0  -4   32.78    4.05
   6   0  -4   31.80    3.83
   6   0   5   37.39    4.84
   6   0  -5   38.59    4.96
   6   0  -5   32.75    3.93
   6   0  -6   51.35    5.63
   6   0  -6   45.78    4.39
   6   0   6   52.15    5.69
   6   0   7   18.66    3.57
   6   0  -7   19.64    3.32
   6   0  -7   15.71    2.70
   6   0  -8   31.52    4.18
   6   0   8   33.39    4.72
   6   0  -8   20.84    2.95
   6   0   9   23.80    3.77
   6   0  -9   20.14    3.63
   6   0  10   11.10    2.85
   6   0 -10   13.15    2.78
   6   0  11    1.59    1.41
   6   0 -11    0.01    1.15
   6   0  12   23.13    3.27
   6   0 -12   26.24    3.42
   6   0  13    5.81    1.66
   6   0 -13   -0.22    0.75
   6   0 -14   52.55    3.92
   6   0  14   42.66    3.62
   6  -1  14    8.73    1.72
   6   1 -14    9.79    1.78
   6  -1  13    0.06    1.08
   6   1 -13    2.57    1.32
   6   1 -12   39.40    3.95
   6  -1  12   36.75    3.88
   6  -1  11   18.13    3.04
   6   1 -11   18.40    2.78
   6   1 -10   32.98    3.95
   6  -1  10   30.64    3.99
   6   1  -9   81.06    6.32
   6  -1   9   70.77    6.13
   6  -1   8    7.72    2.34
   6   1  -8    9.76    2.38
   6   1  -8    3.21    1.21
   6   1  -7   14.73    2.49
   6  -1   7   19.27    3.39
   6   1  -7   15.35    2.88
   6   1  -6  138.63    8.40
   6   1  -6  120.95    7.25
   6  -1   6  127.41    8.58
   6   1  -5  249.91   11.08
   6   1  -5  234.35   10.04
   6  -1   5  240.68   11.86
   6  -1   4   38.16    4.66
   6   1  -4   34.24    4.11
   6   1  -4   35.65    4.16
   6   1  -3   89.69    6.63
   6  -1   3   88.41    6.99
   6  -1   2   25.02    3.40
   6   1  -2   31.05    4.06
   6   1  -1  154.08    8.94
   6  -1   1  144.51    8.61
   6  -1   0  253.03   11.15
   6   1   0  260.13   11.89
   6  -1  -1  143.97    8.30
   6   1   1  161.39    9.55
   6  -1  -2   24.56    3.32
   6   1   2   27.77    3.85
   6  -1  -3   85.79    6.00
   6   1   3  100.78    7.91
   6   1   4   36.62    4.94
   6  -1  -4   36.06    4.25
   6  -1  -4   33.54    3.72
   6  -1  -5  254.95   11.67
   6   1   5  285.92   13.50
   6  -1  -6  135.46    8.69
   6   1   6  149.11    9.81
   6   1   7   15.16    3.18
   6  -1  -7   17.03    3.24
   6  -1  -7   12.93    2.35
   6   1   8    5.89    2.37
   6  -1  -8    5.00    1.91
   6  -1  -8    5.48    1.76
   6  -1  -9   78.41    6.51
   6   1   9   83.24    6.89
   6  -1 -10   32.79    4.19
   6   1  10   34.95    4.39
   6   1  11   18.79    3.18
   6  -1 -11   17.53    2.96
   6  -1 -12   42.45    4.18
   6   1  12   37.06    3.91
   6   1  13    1.87    1.13
   6  -1 -13    2.00    1.15
   6   1  14   10.01    1.79
   6  -1 -14   11.34    1.99
   6   2 -14    6.51    1.33
   6  -2  13    2.35    1.28
   6   2 -13   -0.73    0.81
   6   2 -12   35.23    3.47
   6  -2  12   35.90    3.73
   6  -2  11    8.99    2.19
   6   2 -11    7.50    1.85
   6   2 -10   37.87    3.95
   6  -2  10   38.12    4.21
   6  -2   9   20.24    3.37
   6   2  -9   24.04    3.27
   6  -2   9   22.95    3.95
   6   2  -9   16.21    2.70
   6  -2   8   12.94    2.84
   6   2  -8   15.05    2.75
   6  -2   8   11.94    3.14
   6   2  -8   11.38    2.44
   6  -2   7   19.93    3.37
   6   2  -7   25.53    3.46
   6  -2   7   22.17    4.31
   6   2  -7   21.11    3.11
   6   2  -6   92.00    6.64
   6  -2   6   95.42    8.83
   6   2  -6   91.60    6.26
   6  -2   6   92.92    7.02
   6   2  -5  122.72    7.52
   6  -2   5  119.55   10.24
   6   2  -5  114.29    7.25
   6  -2   5  113.24    7.85
   6   2  -4    5.71    2.30
   6  -2   4    1.55    1.24
   6   2  -4    3.67    1.45
   6   2  -3   61.79    5.67
   6  -2   3   61.99    5.66
   6   2  -2   52.64    5.25
   6  -2   2   45.88    4.67
   6  -2   1   30.41    3.74
   6   2  -1   34.12    4.18
   6  -2   0   43.69    4.30
   6   2   0   51.07    5.34
   6   2   1   29.94    4.10
   6  -2  -1   29.39    3.51
   6  -2  -2   45.62    4.33
   6   2   2   53.44    5.55
   6  -2  -3   57.88    4.75
   6   2   3   59.41    5.97
   6  -2  -4    3.70    1.51
   6   2   4    3.05    1.57
   6  -2  -4    1.64    1.15
   6  -2  -5  118.91    8.02
   6   2   5  126.43    8.96
   6  -2  -6   93.35    7.21
   6   2   6   95.28    7.72
   6   2   7   23.93    3.88
   6  -2  -7   25.83    3.87
   6   2   8   10.06    2.65
   6  -2  -8   12.85    2.86
   6   2   9   21.56    3.82
   6  -2  -9   21.97    3.57
   6  -2 -10   39.14    4.44
   6   2  10   39.45    4.35
   6   2  11    7.37    1.95
   6  -2 -11    8.47    2.25
   6  -2 -12   38.40    3.98
   6   2  12   30.72    3.50
   6   2  13   -0.50    1.25
   6  -2 -13    0.70    0.93
   6  -2 -14    8.53    1.58
   6   3 -13    8.05    1.48
   6  -3  12    5.80    1.28
   6   3 -12    7.80    1.60
   6  -3  11   -1.85    1.33
   6   3 -11   -0.02    0.72
   6  -3  11   -0.04    1.06
   6  -3  10   22.33    2.98
   6   3 -10   22.66    2.97
   6  -3  10   19.22    3.40
   6  -3   9    9.86    2.13
   6   3  -9    7.65    1.82
   6  -3   9   11.27    3.01
   6   3  -8  150.63    7.90
   6  -3   8  140.10    9.91
   6   3  -8  132.84    7.32
   6  -3   8  143.58    7.85
   6  -3   7    7.04    1.99
   6   3  -7   11.56    2.25
   6  -3   7    9.07    2.74
   6   3  -7    8.69    2.26
   6   3  -6   55.57    4.94
   6  -3   6   57.41    7.04
   6   3  -6   59.99    5.13
   6  -3   6   56.02    5.17
   6   3  -5   95.21    6.27
   6  -3   5  105.11    9.38
   6   3  -5  101.86    6.73
   6  -3   5   90.65    6.47
   6  -3   4  181.55   12.55
   6   3  -4  172.84    8.77
   6  -3   4  163.09    8.57
   6   3  -3   11.27    2.53
   6  -3   3    7.51    1.77
   6   3  -2    9.23    2.29
   6  -3   2    6.83    1.79
   6   3  -1  162.02    8.96
   6  -3   1  137.78    7.38
   6  -3   0   34.21    4.63
   6   3   0   30.89    4.45
   6  -3  -1  158.26    9.76
   6   3   1  159.66    9.29
   6   3   2   11.32    2.76
   6  -3  -2   13.56    3.63
   6   3   3    8.43    2.07
   6  -3  -3   14.36    3.35
   6  -3  -4  160.09    8.86
   6   3   4  185.37   10.37
   6  -3  -5   92.35    7.00
   6   3   5  103.23    7.51
   6  -3  -6   54.71    5.47
   6   3   6   66.51    6.15
   6   3   7    6.44    2.19
   6  -3  -7    5.81    1.94
   6  -3  -8  153.01    9.15
   6   3   8  167.21    9.27
   6   3   9    9.03    2.21
   6  -3  -9   10.77    2.58
   6   3  10   20.68    3.01
   6  -3 -10   22.60    3.43
   6   3  11   -1.79    1.35
   6  -3 -11   -0.37    0.92
   6   3  12    8.15    1.69
   6  -3 -12    5.94    1.66
   6   3  13    7.38    1.45
   6  -3 -13    8.25    1.80
   6   4 -12   22.30    2.48
   6   4 -11    3.14    1.20
   6  -4  11    2.04    1.24
   6   4 -10   39.42    3.63
   6  -4  10   32.17    4.23
   6   4  -9   29.38    3.23
   6  -4   9   28.35    4.25
   6   4  -8   45.40    4.10
   6  -4   8   44.28    5.61
   6   4  -8   44.33    4.18
   6   4  -7   22.98    3.11
   6  -4   7   19.56    3.91
   6   4  -7   21.22    3.09
   6   4  -6    9.52    2.09
   6  -4   6    9.22    3.19
   6   4  -6    6.95    2.00
   6   4  -5  153.98    7.55
   6  -4   5  167.78   11.40
   6   4  -5  162.02    8.22
   6  -4   4   92.11    8.73
   6   4  -4   87.76    6.23
   6  -4   3  199.51   13.06
   6   4  -3  194.49    9.17
   6   4  -2    1.56    1.37
   6  -4   2    1.15    2.02
   6  -4   1   42.78    5.03
   6   4  -1   41.51    4.48
   6   4   0   24.61    3.50
   6  -4   0   24.89    4.01
   6  -4  -1   39.39    5.17
   6   4   1   45.73    4.64
   6   4   2    4.59    2.92
   6  -4  -2   -0.24    1.32
   6  -4  -3  198.28   10.81
   6   4   3  195.93    9.87
   6  -4  -4   84.48    6.24
   6  -4  -4   92.96    7.55
   6   4   4   97.02    7.03
   6  -4  -5  145.06    8.35
   6   4   5  155.57    8.90
   6   4   6    9.42    2.35
   6  -4  -6    7.89    2.19
   6   4   7   24.85    3.47
   6  -4  -7   19.93    3.38
   6  -4  -8   42.84    4.72
   6   4   8   48.05    4.63
   6  -4  -9   30.54    3.92
   6   4   9   33.02    3.73
   6  -4 -10   37.89    4.13
   6   4  10   34.97    3.54
   6   4  11    3.27    1.20
   6  -4 -11    3.13    1.30
   6  -4 -12   20.02    2.63
   6   5 -11   39.06    3.15
   6  -5  11   32.20    3.59
   6   5 -10    2.23    0.91
   6  -5  10    3.73    1.76
   6   5  -9   77.89    4.89
   6  -5   9   74.71    6.42
   6   5  -8   63.43    4.54
   6  -5   8   56.77    5.96
   6   5  -7   19.04    2.55
   6  -5   7   24.46    4.18
   6   5  -7   17.79    2.78
   6   5  -6    7.23    1.85
   6  -5   6    6.68    2.48
   6   5  -6    4.83    1.73
   6   5  -5   16.24    2.37
   6  -5   5   15.90    3.78
   6   5  -5   16.16    2.75
   6   5  -4    2.55    1.13
   6  -5   4    6.86    2.59
   6  -5   3   52.89    4.98
   6  -5   3   64.41    7.16
   6   5  -3   57.80    4.76
   6  -5   2   70.15    6.12
   6   5  -2   66.89    5.28
   6  -5   1   38.07    4.84
   6   5  -1   41.33    4.10
   6   5   0    8.68    2.14
   6  -5   0    7.98    2.47
   6  -5  -1   45.35    5.19
   6   5   1   49.18    4.50
   6  -5  -2   70.14    6.39
   6   5   2   72.97    5.44
   6  -5  -3   61.97    6.05
   6   5   3   61.46    5.12
   6   5   4    4.95    1.74
   6  -5  -4    3.37    1.38
   6  -5  -4    4.84    2.22
   6   5   5   18.38    2.67
   6  -5  -5   15.33    2.72
   6  -5  -5   18.75    3.59
   6   5   6    6.34    1.73
   6  -5  -6    4.61    1.79
   6   5   7   18.23    2.56
   6  -5  -7   12.63    2.63
   6  -5  -8   50.77    4.83
   6   5   8   60.72    4.41
   6  -5  -9   70.61    5.47
   6   5   9   73.32    4.47
   6   5  10    1.79    0.86
   6  -5 -10    0.70    0.79
   6  -5 -11   37.86    3.51
   6  -6  10   14.16    2.44
   6   6  -9   62.92    3.90
   6  -6   9   64.21    5.49
   6   6  -8   20.34    2.28
   6  -6   8   20.33    3.40
   6   6  -7    8.91    1.62
   6  -6   7   11.44    2.76
   6   6  -6   16.66    2.12
   6  -6   6   19.36    3.53
   6  -6   5   19.34    3.60
   6   6  -5   15.30    2.41
   6  -6   4   14.74    2.61
   6  -6   4   16.28    3.48
   6   6  -4   17.14    2.56
   6  -6   3   79.94    5.93
   6   6  -3   87.02    5.34
   6  -6   2   30.61    3.97
   6   6  -2   31.61    3.38
   6   6  -1    4.84    1.47
   6  -6   1    4.04    1.74
   6   6   0    3.11    1.11
   6  -6   0    3.65    1.78
   6   6   1    4.55    1.38
   6  -6  -1    6.41    1.95
   6  -6  -2   38.07    4.63
   6   6   2   33.39    3.39
   6  -6  -3   92.16    6.81
   6   6   3   90.26    5.36
   6  -6  -4   17.91    3.15
   6   6   4   16.82    2.43
   6  -6  -5   12.30    2.31
   6  -6  -5   21.38    3.36
   6   6   5   19.22    2.48
   6  -6  -6   13.70    2.45
   6   6   6   18.65    2.37
   6   6   7   10.95    1.65
   6  -6  -7    6.50    1.84
   6  -6  -8   14.87    2.35
   6  -6  -9   49.59    4.08
   6  -7   8   12.46    2.41
   6  -7   7   39.87    4.32
   6  -7   4    7.74    1.68
   6  -7   3   14.45    2.51
   6   7  -3    9.50    1.91
   6  -7   2   28.90    3.57
   6   7  -2   21.24    2.53
   6  -7   1   21.24    3.25
   6   7  -1   16.02    2.14
   6  -7   0    2.01    1.22
   6   7   0   -0.13    0.86
   6   7   1   15.14    2.01
   6  -7  -1   19.77    3.05
   6  -7  -2   27.92    3.56
   6   7   2   22.66    2.47
   6  -7  -3   15.90    2.73
   6  -7  -4   11.25    2.32
   6  -8   1   16.31    2.40
   6  -8   0    2.69    1.28
   6  -8  -1   17.85    2.59
   6  -8  -2    0.76    1.18
   6  -8  -3    3.31    1.44
   0   0   0    0.00    0.00


TITL 20180118a in P2(1)2(1)2(1)
REM P2(1)2(1)2(1) (#19 in standard setting)
CELL 1.54184   5.681159  12.913544  22.161498  90.0000  90.0000  90.0000
ZERR   46.00   0.000179   0.000422   0.000610   0.0000   0.0000   0.0000
LATT -1
SYMM -x+1/2,-y, z+1/2
SYMM -x, y+1/2,-z+1/2
SYMM  x+1/2,-y+1/2,-z
SFAC C H O
UNIT 46.00 46.00 46.00
TREF
HKLF 4
END
_computing_structure_solution     'SHELXT 2014/5 (Sheldrick, 2014)'
;
_shelx_hkl_checksum               76906
_olex2_submission_special_instructions 'No special instructions were received'
_oxdiff_exptl_absorpt_empirical_details
;
Empirical correction (ABSPACK) includes:
- Absorption correction using spherical harmonics
- Frame scaling
;
_oxdiff_exptl_absorpt_empirical_full_max 4.230
_oxdiff_exptl_absorpt_empirical_full_min 0.577
